# Supplementary material for: Using neural networks to mine text and predict metabolic traits for thousands of microbes
Source: PLoS Comput Biol. 2021 Mar 2;17(3):e1008757. doi: 10.1371/journal.pcbi.1008757 (PMC7954334; doi:10.1371/journal.pcbi.1008757)
Supplement: S1 Table — (XLSX) [file pcbi.1008757.s001.xlsx]

## Sheet: S1 Table
S1 Table. Metabolic traits and other information on species from Bergey's Manual.
Organism information													Trait 1 (fermentative metabolism)				Trait 2 (acetate production)
Phylum	Class	Order	Family	Genus	Species	Subspecies	Strain	GOLD organism ID	GOLD project ID	IMG genome ID	Article url		Label	Justification for (-) label	Example prediction (NA = used in training)		Label	Justification for (-) label	Example prediction (NA = used in training)
Firmicutes	Bacilli	Lactobacillales	Aerococcaceae	Abiotrophia	defectiva	NA	SC10, ATCC 49176, CIP 103242, CCUG 27639, CCUG 27804, DSM 9849, LMG 14740	Go0004152	Gp0004152	2562617177	https://doi.org/10.1002/9781118960608.gbm00580		+	NA	+		-	Keywords related to fermentation not matched	-
Acidobacteria	Holophagae	Acanthopleuribacterales	Acanthopleuribacteraceae	Acanthopleuribacter	pedis	NA	FYK2218, NRBC 101209, KCTC, 12899	Go0030476	NA	NA	https://doi.org/10.1002/9781118960608.gbm00004		-	Keywords related to fermentation not matched	-		-	Keywords related to fermentation not matched	-
Actinobacteria	Actinobacteria	Micrococcales	Micrococcaceae	Acaricomes	phytoseiuli	NA	CSC, DSM 14247, CCUG 49701, JCM 14300	Go0013855	Gp0013855	2517572146	https://doi.org/10.1002/9781118960608.gbm00117		-	Keywords related to fermentation not matched	-		-	Keywords related to fermentation not matched	-
Firmicutes	Clostridia	Clostridiales	Ruminococcaceae	Acetanaerobacterium	elongatum	NA	Z7, AS 1.5012, JCM 12359	Go0027238	NA	NA	https://doi.org/10.1002/9781118960608.gbm00670		+	NA	+		+	NA	+
Firmicutes	Clostridia	Clostridiales	Lachnospiraceae	Acetatifactor	muris	NA	CT-m2, DSM 23669, ATCC BAA-2170	Go0043626	Gp0290494	NA	https://doi.org/10.1002/9781118960608.gbm01448		+	NA	+		+	NA	+
Firmicutes	Clostridia	Clostridiales	Lachnospiraceae	Acetitomaculum	ruminis	NA	139B, ATCC 43876, DSM 5222, UC 12185	NA	NA	NA	https://doi.org/10.1002/9781118960608.gbm00637		+	NA	+		+	NA	+
Firmicutes	Clostridia	Clostridiales	Ruminococcaceae	Acetivibrio	cellulolyticus	NA	CD2, NRC 2248, ATCC 33288	NA	NA	NA	https://doi.org/10.1002/9781118960608.gbm00671		+	NA	NA		+	NA	NA
Firmicutes	Clostridia	Clostridiales	Ruminococcaceae	Acetivibrio	cellulosolvens	NA	BAS, NRC 2936, ATCC 35928	NA	NA	NA	https://doi.org/10.1002/9781118960608.gbm00671		+	NA	+		+	NA	+
Firmicutes	Clostridia	Clostridiales	Ruminococcaceae	Acetivibrio	ethanolgignens	NA	77-6, ATCC 33324	Go0026079	NA	NA	https://doi.org/10.1002/9781118960608.gbm00671		+	NA	+		+	NA	+
Firmicutes	Clostridia	Clostridiales	Ruminococcaceae	Acetivibrio	multivorans	NA	PeC1, DSM 6139	Go0031889	NA	NA	https://doi.org/10.1002/9781118960608.gbm00671		+	NA	NA		+	NA	NA
Firmicutes	Clostridia	Clostridiales	incertae Sedis - Family VIII	Acetoanaerobium	noterae	NA	NOT-3, ATCC 35199	Go0088738	Gp0088738	2588253727	https://doi.org/10.1002/9781118960608.gbm00732		+	NA	+		+	NA	+
Proteobacteria	Alphaproteobacteria	Rhodospirillales	Acetobacteraceae	Acetobacter	aceti	NA	ATCC 15973, DSM 3508, IMET 10732, JCM 7641, NCIB 8621	Go0206204	Gp0290487	2784746776	https://doi.org/10.1002/9781118960608.gbm00876		-	Not fermentative	-		-	Not fermentative	-
Proteobacteria	Alphaproteobacteria	Rhodospirillales	Acetobacteraceae	Acetobacter	cibinongensis	NA	IFO 16605, JCM 11196, NRIC 0482	NA	NA	NA	https://doi.org/10.1002/9781118960608.gbm00876		-	Not fermentative	-		-	Not fermentative	-
Proteobacteria	Alphaproteobacteria	Rhodospirillales	Acetobacteraceae	Acetobacter	estunensis	NA	ATCC 23753, DSM 4493, IFO 13751, LMG 1626, NCIMB 8935	Go0028580	NA	NA	https://doi.org/10.1002/9781118960608.gbm00876		-	Not fermentative	-		-	Not fermentative	-
Proteobacteria	Alphaproteobacteria	Rhodospirillales	Acetobacteraceae	Acetobacter	indonesiensis	NA	IFO 16471, NRIC 0313	NA	NA	NA	https://doi.org/10.1002/9781118960608.gbm00876		-	Not fermentative	-		-	Not fermentative	-
Proteobacteria	Alphaproteobacteria	Rhodospirillales	Acetobacteraceae	Acetobacter	lovaniensis	NA	ATCC 12875, DSM 4491, IFO 13753, LMG 1579, NCIMB 8620	Go0028583	NA	NA	https://doi.org/10.1002/9781118960608.gbm00876		-	Not fermentative	NA		-	Not fermentative	-
Proteobacteria	Alphaproteobacteria	Rhodospirillales	Acetobacteraceae	Acetobacter	orientalis	NA	IFO 16606, JCM 11195, NRIC 0481	NA	NA	NA	https://doi.org/10.1002/9781118960608.gbm00876		-	Not fermentative	-		-	Not fermentative	-
Proteobacteria	Alphaproteobacteria	Rhodospirillales	Acetobacteraceae	Acetobacter	orleanensis	NA	ATCC 12876, DSM4492, IFO 13752, LMG 1583, NCIMB 8622	Go0139158	Gp0144225	2728368908	https://doi.org/10.1002/9781118960608.gbm00876		-	Not fermentative	-		-	Not fermentative	-
Proteobacteria	Alphaproteobacteria	Rhodospirillales	Acetobacteraceae	Acetobacter	pasteurianus	NA	ATCC 33445, DSM 3509, IMET 10733, LMD 22.1	Go0175177	NA	NA	https://doi.org/10.1002/9781118960608.gbm00876		-	Not fermentative	-		-	Not fermentative	-
Proteobacteria	Alphaproteobacteria	Rhodospirillales	Acetobacteraceae	Acetobacter	peroxydans	NA	IFO 13755, ATCC 12874, LMG 1635, NCIMB 8618	Go0099398	Gp0099398	2596583685	https://doi.org/10.1002/9781118960608.gbm00876		-	Not fermentative	-		-	Not fermentative	-
Proteobacteria	Alphaproteobacteria	Rhodospirillales	Acetobacteraceae	Acetobacter	pomorum	NA	DSM 11825, LTH 2458	Go0032443	Gp0400975	2828617574	https://doi.org/10.1002/9781118960608.gbm00876		-	Not fermentative	NA		-	Not fermentative	-
Proteobacteria	Alphaproteobacteria	Rhodospirillales	Acetobacteraceae	Acetobacter	syzygii	NA	IFO 16604, JCM 11197, NRIC 0483	NA	NA	NA	https://doi.org/10.1002/9781118960608.gbm00876		-	Not fermentative	-		-	Not fermentative	NA
Proteobacteria	Alphaproteobacteria	Rhodospirillales	Acetobacteraceae	Acetobacter	tropicalis	NA	IFO 16470, NRIC 0312	NA	NA	NA	https://doi.org/10.1002/9781118960608.gbm00876		-	Not fermentative	-		-	Not fermentative	-
Firmicutes	Clostridia	Clostridiales	Eubacteriaceae	Acetobacterium	woodii	NA	WB1, DSM 1030, ATCC 29683	Go0009137	Gp0009137	2512047040	https://doi.org/10.1002/9781118960608.gbm00626		+	NA	+		+	NA	+
Firmicutes	Clostridia	Clostridiales	Eubacteriaceae	Acetobacterium	bakii	NA	Z-4391, DSM 8239, ATCC 51794	Go0118601	Gp0124161	2654587740	https://doi.org/10.1002/9781118960608.gbm00626		+	NA	+		+	NA	+
Firmicutes	Clostridia	Clostridiales	Eubacteriaceae	Acetobacterium	carbinolicum	NA	WoProp1, DSM 2925	Go0028966	NA	NA	https://doi.org/10.1002/9781118960608.gbm00626		+	NA	+		+	NA	+
Firmicutes	Clostridia	Clostridiales	Eubacteriaceae	Acetobacterium	fimetarium	NA	Z-4290, DSM 8238, ATCC 51795	Go0028967	NA	NA	https://doi.org/10.1002/9781118960608.gbm00626		+	NA	+		+	NA	NA
Firmicutes	Clostridia	Clostridiales	Eubacteriaceae	Acetobacterium	malicum	NA	MuME1, DSM 4132, ATCC 51201	Go0028968	NA	NA	https://doi.org/10.1002/9781118960608.gbm00626		+	NA	+		+	NA	+
Firmicutes	Clostridia	Clostridiales	Eubacteriaceae	Acetobacterium	paludosum	NA	Z-4092, DSM 8237, ATCC 51793	Go0028969	NA	NA	https://doi.org/10.1002/9781118960608.gbm00626		+	NA	NA		+	NA	NA
Firmicutes	Clostridia	Clostridiales	Eubacteriaceae	Acetobacterium	tundrae	NA	Z-4493, DSM 9173	Go0028334	NA	NA	https://doi.org/10.1002/9781118960608.gbm00626		+	NA	NA		+	NA	+
Firmicutes	Clostridia	Clostridiales	Eubacteriaceae	Acetobacterium	wieringae	NA	C, DSM 1911, JCM 2380, ATCC 43740	Go0110468	Gp0111394	2690315663	https://doi.org/10.1002/9781118960608.gbm00626		+	NA	+		+	NA	+
Firmicutes	Clostridia	Clostridiales	Eubacteriaceae	Acetobacterium	dehalogenans	NA	MC	NA	NA	NA	https://doi.org/10.1002/9781118960608.gbm00626		+	NA	+		+	NA	+
Firmicutes	Clostridia	Clostridiales	Eubacteriaceae	Acetobacterium	psammolithicum	NA	CN-E	NA	NA	NA	https://doi.org/10.1002/9781118960608.gbm00626		+	NA	+		+	NA	+
Bacteroidetes	Bacteroidia	Bacteroidales	Bacteroidaceae	Acetofilamentum	rigidum	NA	MN, DSM 20769	Go0027561	NA	NA	https://doi.org/10.1002/9781118960608.gbm00234		+	NA	+		+	NA	NA
Firmicutes	Clostridia	Halanaerobiales	Halobacteroidaceae	Acetohalobium	arabaticum	NA	Z-7288, ATCC 49924, DSM 5501	Go0003442	Gp0003442	648028002	https://doi.org/10.1002/9781118960608.gbm00736		+	NA	+		+	NA	+
Bacteroidetes	Bacteroidia	Bacteroidales	Bacteroidaceae	Acetomicrobium	flavidum	NA	TN, ATCC 43122, DSM 20664, LMG 6941	Go0028931	Gp0148757	2695420966	https://doi.org/10.1002/9781118960608.gbm00235		+	NA	+		+	NA	+
Bacteroidetes	Bacteroidia	Bacteroidales	Bacteroidaceae	Acetomicrobium	faecale	NA	DSM 20678	Go0031891	NA	NA	https://doi.org/10.1002/9781118960608.gbm00235		+	NA	+		+	NA	+
Firmicutes	Clostridia	Clostridiales	Veillonellaceae	Acetonema	longum	NA	APO-1, DSM 6540, ATCC 51454	Go0011114	Gp0011114	651324002	https://doi.org/10.1002/9781118960608.gbm00686		+	NA	+		+	NA	+
Bacteroidetes	Bacteroidia	Bacteroidales	Bacteroidaceae	Acetothermus	paucivorans	NA	TN, DSM 20768.	Go0027562	NA	NA	https://doi.org/10.1002/9781118960608.gbm00236		+	NA	+		+	NA	+
Tenericutes	Mollicutes	Acholeplasmatales	Acholeplasmataceae	Acholeplasma	laidlawii	NA	ATCC 23206, PG8, NCTC 10116, CIP 75.27, NBRC 14400	Go0468440	Gp0342052	2826166747	https://doi.org/10.1002/9781118960608.gbm01256		+	NA	+		-	Acetate not mentioned as endproduct	-
Tenericutes	Mollicutes	Acholeplasmatales	Acholeplasmataceae	Acholeplasma	axanthum	NA	S-743, ATCC 25176, NCTC 10138	Go0018802	Gp0018802	2523533587	https://doi.org/10.1002/9781118960608.gbm01256		+	NA	+		-	Acetate not mentioned as endproduct	-
Tenericutes	Mollicutes	Acholeplasmatales	Acholeplasmataceae	Acholeplasma	brassicae	NA	0502, ATCC 49388	Go0003951	Gp0003951	2619619113	https://doi.org/10.1002/9781118960608.gbm01256		+	NA	+		-	Acetate not mentioned as endproduct	-
Tenericutes	Mollicutes	Acholeplasmatales	Acholeplasmataceae	Acholeplasma	cavigenitalium	NA	GP3, NCTC 11727, ATCC 49901	Go0019097	NA	NA	https://doi.org/10.1002/9781118960608.gbm01256		+	NA	+		-	Acetate not mentioned as endproduct	NA
Tenericutes	Mollicutes	Acholeplasmatales	Acholeplasmataceae	Acholeplasma	entomophilum	NA	TAC, ATCC 43706	Go0408061	Gp0302246	2775506885	https://doi.org/10.1002/9781118960608.gbm01256		+	NA	+		-	Acetate not mentioned as endproduct	-
Tenericutes	Mollicutes	Acholeplasmatales	Acholeplasmataceae	Acholeplasma	equifetale	NA	C112, ATCC 29724, NCTC 10171	Go0018775	Gp0018775	2556921630	https://doi.org/10.1002/9781118960608.gbm01256		+	NA	NA		-	Acetate not mentioned as endproduct	-
Tenericutes	Mollicutes	Acholeplasmatales	Acholeplasmataceae	Acholeplasma	florum	NA	L1, ATCC 33453	Go0000560	Gp0102044, Gp0000560	637000158	https://doi.org/10.1002/9781118960608.gbm01256		+	NA	+		-	Acetate not mentioned as endproduct	NA
Tenericutes	Mollicutes	Acholeplasmatales	Acholeplasmataceae	Acholeplasma	granularum	NA	BTS-39, ATCC 19168, NCTC 10128	Go0018661	Gp0018661	2545824542	https://doi.org/10.1002/9781118960608.gbm01256		+	NA	+		-	Acetate not mentioned as endproduct	-
Tenericutes	Mollicutes	Acholeplasmatales	Acholeplasmataceae	Acholeplasma	hippikon	NA	C1, ATCC 29725, NCTC 10172	Go0018831	Gp0018831	2561511033	https://doi.org/10.1002/9781118960608.gbm01256		+	NA	+		-	Acetate not mentioned as endproduct	-
Tenericutes	Mollicutes	Acholeplasmatales	Acholeplasmataceae	Acholeplasma	modicum	NA	PG49, ATCC 29102, NCTC 10134	Go0018543	Gp0018543	2558860159	https://doi.org/10.1002/9781118960608.gbm01256		+	NA	+		-	Acetate not mentioned as endproduct	NA
Tenericutes	Mollicutes	Acholeplasmatales	Acholeplasmataceae	Acholeplasma	morum	NA	72-043, ATCC 33211, NCTC 10188	Go0026065	Gp0099452	2596583628	https://doi.org/10.1002/9781118960608.gbm01256		+	NA	+		-	Acetate not mentioned as endproduct	-
Tenericutes	Mollicutes	Acholeplasmatales	Acholeplasmataceae	Acholeplasma	multilocale	NA	PN525, NCTC 11723, ATCC 49900	Go0019030	Gp0019030	2534682370	https://doi.org/10.1002/9781118960608.gbm01256		+	NA	+		-	Acetate not mentioned as endproduct	-
Tenericutes	Mollicutes	Acholeplasmatales	Acholeplasmataceae	Acholeplasma	oculi	NA	19-L, ATCC 27350, NCTC 10150	Go0468441	Gp0342053	2808606751	https://doi.org/10.1002/9781118960608.gbm01256		+	NA	+		-	Acetate not mentioned as endproduct	-
Tenericutes	Mollicutes	Acholeplasmatales	Acholeplasmataceae	Acholeplasma	palmae	NA	J233, ATCC 49389	Go0003952	Gp0003952	2619619112	https://doi.org/10.1002/9781118960608.gbm01256		+	NA	+		-	Acetate not mentioned as endproduct	-
Tenericutes	Mollicutes	Acholeplasmatales	Acholeplasmataceae	Acholeplasma	parvum	NA	H23M, ATCC 29892, NCTC 10198	Go0026066	NA	NA	https://doi.org/10.1002/9781118960608.gbm01256		+	NA	+		-	Acetate not mentioned as endproduct	-
Tenericutes	Mollicutes	Acholeplasmatales	Acholeplasmataceae	Acholeplasma	pleciae	NA	PS-1, ATCC 49582	Go0018722	NA	NA	https://doi.org/10.1002/9781118960608.gbm01256		+	NA	+		-	Acetate not mentioned as endproduct	-
Tenericutes	Mollicutes	Acholeplasmatales	Acholeplasmataceae	Acholeplasma	seiffertii	NA	F7, ATCC 49495	Go0018804	Gp0018804	2548877170	https://doi.org/10.1002/9781118960608.gbm01256		+	NA	+		-	Acetate not mentioned as endproduct	-
Tenericutes	Mollicutes	Acholeplasmatales	Acholeplasmataceae	Acholeplasma	vituli	NA	FC 097–2, ATCC 700667, CIP 107001	Go0028471	NA	NA	https://doi.org/10.1002/9781118960608.gbm01256		+	NA	+		-	Acetate not mentioned as endproduct	-
Proteobacteria	Gammaproteobacteria	Thiotrichales	Thiotrichaceae	Achromatium	oxaliferum	NA	None	NA	NA	NA	https://doi.org/10.1002/9781118960608.gbm01222		-	Keywords related to fermentation not matched	NA		-	Keywords related to fermentation not matched	-
Proteobacteria	Betaproteobacteria	Burkholderiales	Alcaligenaceae	Achromobacter	xylosoxidans	xylosoxidans	Hugh 2838, ATCC 27061, CIP 71.32, Yabuuchi KM 543, NCTC 10807	Go0075667	Gp0075667	2558309085	https://doi.org/10.1002/9781118960608.gbm00926		-	Keywords related to fermentation not matched	-		-	Keywords related to fermentation not matched	NA
Proteobacteria	Betaproteobacteria	Burkholderiales	Alcaligenaceae	Achromobacter	xylosoxidans	denitrificans	Hugh 12, ATCC 15173, CIP 77.15, DSM 30026, NCTC 8582	Go0232593	Gp0341892	2811995195	https://doi.org/10.1002/9781118960608.gbm00926		-	Keywords related to fermentation not matched	-		-	Keywords related to fermentation not matched	-
Proteobacteria	Betaproteobacteria	Burkholderiales	Alcaligenaceae	Achromobacter	piechaudii	NA	Hugh 366–5, CIP 60.75ATCC 43552, IAM 12591, LMG 1873	NA	NA	NA	https://doi.org/10.1002/9781118960608.gbm00926		-	Keywords related to fermentation not matched	-		-	Keywords related to fermentation not matched	-
Proteobacteria	Betaproteobacteria	Burkholderiales	Alcaligenaceae	Achromobacter	ruhlandii	NA	ATCC 15749, DSM 653, IAM 12600	Go0028639	NA	NA	https://doi.org/10.1002/9781118960608.gbm00926		-	Keywords related to fermentation not matched	NA		-	Keywords related to fermentation not matched	-
Firmicutes	Clostridia	Clostridiales	incertae Sedis - Family II	Acidaminobacter	hydrogenoformans	NA	glu 65, CIP 106102, DSM 2784	Go0102864	Gp0102864	2599185234	https://doi.org/10.1002/9781118960608.gbm00722		+	NA	+		+	NA	+
Firmicutes	Clostridia	Clostridiales	Veillonellaceae	Acidaminococcus	fermentans	NA	VR4, ATCC 25085, CCUG 9996, CIP 106432, DSM 20731	Go0001186	Gp0001186	646311901	https://doi.org/10.1002/9781118960608.gbm00687		+	NA	+		+	NA	NA
Crenarchaeota	Thermoprotei	Sulfolobales	Sulfolobaceae	Acidianus	infernus	NA	So4a, DSMZ 3191	Go0029374	NA	NA	https://doi.org/10.1002/9781118960608.gbm00397		-	Keywords related to fermentation not matched	NA		-	Keywords related to fermentation not matched	-
Crenarchaeota	Thermoprotei	Sulfolobales	Sulfolobaceae	Acidianus	ambivalens	NA	Lei 1, DSMZ 3772	Go0029281	NA	NA	https://doi.org/10.1002/9781118960608.gbm00397		-	Keywords related to fermentation not matched	NA		-	Keywords related to fermentation not matched	-
Crenarchaeota	Thermoprotei	Sulfolobales	Sulfolobaceae	Acidianus	brierleyi	NA	DSMZ 1651	Go0032875	Gp0376662	NA	https://doi.org/10.1002/9781118960608.gbm00397		-	Keywords related to fermentation not matched	-		-	Keywords related to fermentation not matched	NA
Acidobacteria	Acidobacteriia	Acidobacteriales	Acidobacteriaceae	Acidicapsa	acidiphila	NA	MCF10, DSM 29819, NCCB100576	NA	NA	NA	https://doi.org/10.1002/9781118960608.gbm01471		-	Not fermentative	-		-	Not fermentative	-
Acidobacteria	Acidobacteriia	Acidobacteriales	Acidobacteriaceae	Acidicapsa	acidisoli	NA	SK-11, DSM 100508, NBRC 111227	NA	NA	NA	https://doi.org/10.1002/9781118960608.gbm01471		-	Not fermentative	-		-	Not fermentative	-
Acidobacteria	Acidobacteriia	Acidobacteriales	Acidobacteriaceae	Acidicapsa	borealis	NA	KA1, DSM 23886, LMG 25897	Go0043861	NA	NA	https://doi.org/10.1002/9781118960608.gbm01471		-	Not fermentative	-		-	Not fermentative	-
Acidobacteria	Acidobacteriia	Acidobacteriales	Acidobacteriaceae	Acidicapsa	ferrireducens	NA	MCF9, DSM 28997, NCCB100575	NA	NA	NA	https://doi.org/10.1002/9781118960608.gbm01471		-	Not fermentative	-		-	Not fermentative	-
Acidobacteria	Acidobacteriia	Acidobacteriales	Acidobacteriaceae	Acidicapsa	ligni	NA	WH120, LMG 26244, VKM B-2677, NCCB 100371	Go0043862	NA	NA	https://doi.org/10.1002/9781118960608.gbm01471		-	Not fermentative	-		-	Not fermentative	NA
Crenarchaeota	Thermoprotei	Acidilobales	Acidilobaceae	Acidilobus	aceticus	NA	1904, ATTC BAA-268, DSM 11585, JCM 11320	Go0003443	NA	NA	https://doi.org/10.1002/9781118960608.gbm01322		+	NA	NA		+	NA	+
Crenarchaeota	Thermoprotei	Acidilobales	Acidilobaceae	Acidilobus	saccharovorans	NA	345-15, DSM 16705, VKM B-2471, JCM 18335	Go0003977	Gp0003977	648028003	https://doi.org/10.1002/9781118960608.gbm01322		+	NA	+		+	NA	+
Crenarchaeota	Thermoprotei	Acidilobales	Acidilobaceae	Acidilobus	sulfurireducens	NA	18D70	NA	NA	NA	https://doi.org/10.1002/9781118960608.gbm01322		+	NA	+		+	NA	+
Actinobacteria	Acidimicrobiia	Acidimicrobiales	Acidimicrobiaceae	Acidimicrobium	ferrooxidans	NA	ICP, DSM 10331	Go0001191	Gp0001191	644736322	https://doi.org/10.1002/9781118960608.gbm00007		-	Keywords related to fermentation not matched	-		-	Keywords related to fermentation not matched	-
Proteobacteria	Alphaproteobacteria	Rhodospirillales	Acetobacteraceae	Acidiphilium	cryptum	NA	Lhet2, ATCC 33463, DSM 2389	Go0032924	NA	NA	https://doi.org/10.1002/9781118960608.gbm00877		-	Keywords related to fermentation not matched	-		-	Keywords related to fermentation not matched	-
Proteobacteria	Alphaproteobacteria	Rhodospirillales	Acetobacteraceae	Acidiphilium	acidophilum	NA	ATCC 27807, DSM 700	Go0027893	Gp0400993	NA	https://doi.org/10.1002/9781118960608.gbm00877		-	Keywords related to fermentation not matched	-		-	Keywords related to fermentation not matched	NA
Proteobacteria	Alphaproteobacteria	Rhodospirillales	Acetobacteraceae	Acidiphilium	multivorum	NA	AIU 301, DSM 11245, JCM 8867	NA	NA	NA	https://doi.org/10.1002/9781118960608.gbm00877		-	Keywords related to fermentation not matched	NA		-	Keywords related to fermentation not matched	NA
Proteobacteria	Alphaproteobacteria	Rhodospirillales	Acetobacteraceae	Acidiphilium	organovorum	NA	ATCC 43141	Go0029122	NA	NA	https://doi.org/10.1002/9781118960608.gbm00877		-	Keywords related to fermentation not matched	-		-	Keywords related to fermentation not matched	-
Proteobacteria	Alphaproteobacteria	Rhodospirillales	Acetobacteraceae	Acidiphilium	rubrum	NA	OP, ATCC 35905	Go0029509	Gp0127289	2681812815	https://doi.org/10.1002/9781118960608.gbm00877		-	Keywords related to fermentation not matched	-		-	Keywords related to fermentation not matched	-
Acidobacteria	Acidobacteriia	Acidobacteriales	Acidobacteriaceae	Acidipila	dinghuensis	NA	DHOF10, CGMCC 1.13007, KCTC 42631	NA	NA	NA	https://doi.org/10.1002/9781118960608.gbm01666		-	Not fermentative	+		-	Not fermentative	-
Acidobacteria	Acidobacteriia	Acidobacteriales	Acidobacteriaceae	Acidipila	rosea	NA	AP8, KCTC 23427, NBRC 107607	NA	NA	NA	https://doi.org/10.1002/9781118960608.gbm01666		-	Not fermentative	+		-	Not fermentative	+
Euryarchaeota	Thermoplasmata	Thermoplasmatales	Ferroplasmaceae	Acidiplasma	aeolicum	NA	VT, DSM 18409T, JCM 14615T	Go0117368	Gp0122305	2651869795	https://doi.org/10.1002/9781118960608.gbm01372		-	Keywords related to fermentation not matched	-		-	Keywords related to fermentation not matched	-
Euryarchaeota	Thermoplasmata	Thermoplasmatales	Ferroplasmaceae	Acidiplasma	cupricumulans	NA	BH2T, DSM16651T, JCM13668T	NA	NA	NA	https://doi.org/10.1002/9781118960608.gbm01372		-	Keywords related to fermentation not matched	-		-	Keywords related to fermentation not matched	-
Proteobacteria	Alphaproteobacteria	Rhodospirillales	Acetobacteraceae	Acidisphaera	rubrifaciens	NA	HS-AP3, JCM 10600	NA	NA	NA	https://doi.org/10.1002/9781118960608.gbm00878		-	Keywords related to fermentation not matched	NA		-	Keywords related to fermentation not matched	NA
Proteobacteria	Gammaproteobacteria	Acidithiobacillales	Acidithiobacillaceae	Acidithiobacillus	thiooxidans	NA	ATCC 19377, NCIMB 8343	Go0003885	Gp0003885	2510461056	https://doi.org/10.1002/9781118960608.gbm01079		-	Keywords related to fermentation not matched	-		-	Keywords related to fermentation not matched	-
Proteobacteria	Gammaproteobacteria	Acidithiobacillales	Acidithiobacillaceae	Acidithiobacillus	albertensis	NA	ATCC 35403	NA	NA	NA	https://doi.org/10.1002/9781118960608.gbm01079		-	Keywords related to fermentation not matched	-		-	Keywords related to fermentation not matched	-
Proteobacteria	Gammaproteobacteria	Acidithiobacillales	Acidithiobacillaceae	Acidithiobacillus	caldus	NA	KU, ATCC 51756, DSM 8584	Go0003887	Gp0003887	2811995294	https://doi.org/10.1002/9781118960608.gbm01079		-	Keywords related to fermentation not matched	-		-	Keywords related to fermentation not matched	-
Proteobacteria	Gammaproteobacteria	Acidithiobacillales	Acidithiobacillaceae	Acidithiobacillus	ferrooxidans	NA	ATCC 23270, NCIB 8455	Go0003886	Gp0000798, Gp0000797	643348501	https://doi.org/10.1002/9781118960608.gbm01079		-	Keywords related to fermentation not matched	NA		-	Keywords related to fermentation not matched	-
Acidobacteria	Acidobacteriia	Acidobacteriales	Acidobacteriaceae	Acidobacterium	capsulatum	NA	161, ATCC 51196, DSM 11244, JCM 7670, NCIMB 13165, NRBC 15755	Go0000799	Gp0000799	643692001	https://doi.org/10.1002/9781118960608.gbm00001		-	Keywords related to fermentation not matched	NA		-	Keywords related to fermentation not matched	-
Proteobacteria	Alphaproteobacteria	Rhodospirillales	Acetobacteraceae	Acidocella	facilis	NA	PW2, ATCC 35904	Go0044037	Gp0044037	2556921625	https://doi.org/10.1002/9781118960608.gbm00879		-	Keywords related to fermentation not matched	-		-	Keywords related to fermentation not matched	-
Proteobacteria	Alphaproteobacteria	Rhodospirillales	Acetobacteraceae	Acidocella	aminolytica	NA	101, ATCC 51361, DSM 11237, JCM 8796	Go0013862	Gp0013862	2582581264	https://doi.org/10.1002/9781118960608.gbm00879		-	Keywords related to fermentation not matched	-		-	Keywords related to fermentation not matched	NA
Proteobacteria	Alphaproteobacteria	Rhodospirillales	Acetobacteraceae	Acidomonas	methanolica	NA	TK 0705, ATCC 43581, DSM 5432, IMET 10945, MB 58	Go0029423	Gp0290519	2784746772	https://doi.org/10.1002/9781118960608.gbm00880		-	Not fermentative	+		-	Not fermentative	-
Actinobacteria	Actinobacteria	Frankiales	Acidothermaceae	Acidothermus	cellulolyticus	NA	ATCC 43068, 11B	Go0000258	Gp0436092, Gp0348912, Gp0000258	639633001	https://doi.org/10.1002/9781118960608.gbm00039		-	Keywords related to fermentation not matched	-		-	Keywords related to fermentation not matched	-
Proteobacteria	Betaproteobacteria	Burkholderiales	Comamonadaceae	Acidovorax	facilis	NA	ATCC 11228, CCUG 2113, DSM 649, LMG 2193	Go0029375	Gp0290521	NA	https://doi.org/10.1002/9781118960608.gbm00943		-	Keywords related to fermentation not matched	NA		-	Keywords related to fermentation not matched	-
Proteobacteria	Betaproteobacteria	Burkholderiales	Comamonadaceae	Acidovorax	anthurii	NA	CFBP 3232, CIP 107058	NA	NA	NA	https://doi.org/10.1002/9781118960608.gbm00943		-	Keywords related to fermentation not matched	NA		-	Keywords related to fermentation not matched	-
Proteobacteria	Betaproteobacteria	Burkholderiales	Comamonadaceae	Acidovorax	avenae	avenae	ATCC 19860, LMG 2117, NCPPB 1011	Go0005024	Gp0005024	650716004	https://doi.org/10.1002/9781118960608.gbm00943		-	Keywords related to fermentation not matched	-		-	Keywords related to fermentation not matched	-
Proteobacteria	Betaproteobacteria	Burkholderiales	Comamonadaceae	Acidovorax	avenae	cattleyae	ATCC 33619, LMG 2364, NCPPB 961	Go0255927	NA	NA	https://doi.org/10.1002/9781118960608.gbm00943		-	Keywords related to fermentation not matched	-		-	Keywords related to fermentation not matched	-
Proteobacteria	Betaproteobacteria	Burkholderiales	Comamonadaceae	Acidovorax	avenae	citrulli	ATCC 29625, ICMP 7500, LMG 5376	Go0195469	NA	NA	https://doi.org/10.1002/9781118960608.gbm00943		-	Keywords related to fermentation not matched	-		-	Keywords related to fermentation not matched	-
Proteobacteria	Betaproteobacteria	Burkholderiales	Comamonadaceae	Acidovorax	delafieldii	NA	ATCC 17505, DSM 64, LMG 5943	Go0109638	Gp0109968	2636416192	https://doi.org/10.1002/9781118960608.gbm00943		-	Keywords related to fermentation not matched	-		-	Keywords related to fermentation not matched	-
Proteobacteria	Betaproteobacteria	Burkholderiales	Comamonadaceae	Acidovorax	defluvii	NA	BSB411, DSM12644, CIP 106824	NA	NA	NA	https://doi.org/10.1002/9781118960608.gbm00943		-	Keywords related to fermentation not matched	-		-	Keywords related to fermentation not matched	NA
Proteobacteria	Betaproteobacteria	Burkholderiales	Comamonadaceae	Acidovorax	konjaci	NA	ATCC 33996, ICMP 7733, LMG 5691	Go0029982	NA	NA	https://doi.org/10.1002/9781118960608.gbm00943		-	Keywords related to fermentation not matched	NA		-	Keywords related to fermentation not matched	-
Proteobacteria	Betaproteobacteria	Burkholderiales	Comamonadaceae	Acidovorax	temperans	NA	CCUG 11779, DSM 7270, LMG 7169	Go0033019	Gp0131607	2818991434	https://doi.org/10.1002/9781118960608.gbm00943		-	Keywords related to fermentation not matched	-		-	Keywords related to fermentation not matched	-
Proteobacteria	Gammaproteobacteria	Pseudomonadales	Moraxellaceae	Acinetobacter	calcoaceticus	NA	ATCC 23055, CIP 81.08, DSM 30006	Go0009997	Gp0034167, Gp0009997	2534682017	https://doi.org/10.1002/9781118960608.gbm01203		-	Not fermentative	-		-	Not fermentative	-
Proteobacteria	Gammaproteobacteria	Pseudomonadales	Moraxellaceae	Acinetobacter	baumannii	NA	ATCC 19606, CIP 70.34, DSM 30007	Go0032321	Gp0358666, Gp0093265, Gp0032321, Gp0004000	2609460113	https://doi.org/10.1002/9781118960608.gbm01203		-	Not fermentative	-		-	Not fermentative	-
Proteobacteria	Gammaproteobacteria	Pseudomonadales	Moraxellaceae	Acinetobacter	haemolyticus	NA	Mannheim 2446/60, B40, ATCC 17906, CIP 64.3, DSM 6962, NCTC 10305	Go0033080	Gp0033080	2537561554	https://doi.org/10.1002/9781118960608.gbm01203		-	Not fermentative	-		-	Not fermentative	-
Proteobacteria	Gammaproteobacteria	Pseudomonadales	Moraxellaceae	Acinetobacter	johnsonii	NA	ATCC 17909, CIP 64.6, DSM 6963, NCTC 10308	Go0033179	Gp0033179	2537561556	https://doi.org/10.1002/9781118960608.gbm01203		-	Not fermentative	-		-	Not fermentative	-
Proteobacteria	Gammaproteobacteria	Pseudomonadales	Moraxellaceae	Acinetobacter	junii	NA	Mannheim 2723/59, ATCC 17908, CIP 64.5, DSM 6964, NCTC 10307	Go0034171	Gp0034171	2534682021	https://doi.org/10.1002/9781118960608.gbm01203		-	Not fermentative	-		-	Not fermentative	-
Proteobacteria	Gammaproteobacteria	Pseudomonadales	Moraxellaceae	Acinetobacter	lwoffii	NA	ATCC 15309, CIP 64.10, DSM 2403, NCTC 5866	Go0009855	Gp0034176, Gp0009855	2537562009	https://doi.org/10.1002/9781118960608.gbm01203		-	Not fermentative	-		-	Not fermentative	-
Proteobacteria	Gammaproteobacteria	Pseudomonadales	Moraxellaceae	Acinetobacter	radioresistens	NA	FO-1, DSM 6976, IAM 13186	Go0009933	Gp0034160, Gp0020359, Gp0009933	2529293101	https://doi.org/10.1002/9781118960608.gbm01203		-	Not fermentative	NA		-	Not fermentative	-
Proteobacteria	Gammaproteobacteria	Pseudomonadales	Moraxellaceae	Acinetobacter	venetianus	NA	NA	NA	NA	NA	https://doi.org/10.1002/9781118960608.gbm01203		-	Not fermentative	-		-	Not fermentative	-
Actinobacteria	Actinobacteria	Streptosporangiales	Streptosporangiaceae	Acrocarpospora	pleiomorpha	NA	R-31, JCM 10983, NBRC 16267	NA	NA	NA	https://doi.org/10.1002/9781118960608.gbm00198		-	Keywords related to fermentation not matched	-		-	Keywords related to fermentation not matched	-
Actinobacteria	Actinobacteria	Streptosporangiales	Streptosporangiaceae	Acrocarpospora	corrugata	NA	ATCC 29331, BCRC 12360, DSM 43316, JCM 3181, KCTC 9431, NBRC 13972, NCIMB 11120	Go0029303	NA	NA	https://doi.org/10.1002/9781118960608.gbm00198		-	Keywords related to fermentation not matched	-		-	Keywords related to fermentation not matched	-
Actinobacteria	Actinobacteria	Streptosporangiales	Streptosporangiaceae	Acrocarpospora	macrocephala	NA	R-55, JCM 10982, NBRC 16266	NA	NA	NA	https://doi.org/10.1002/9781118960608.gbm00198		-	Keywords related to fermentation not matched	-		-	Keywords related to fermentation not matched	-
Actinobacteria	Actinobacteria	Pseudonocardiales	Pseudonocardiaceae	Actinoalloteichus	cyanogriseus	NA	AS 4.1159, CIP 106755, DSM 43889, NBRC 14455, JCM 6095, NRRL B-16252	Go0013869	Gp0013869	2524614639	https://doi.org/10.1002/9781118960608.gbm00173		-	Keywords related to fermentation not matched	NA		-	Keywords related to fermentation not matched	-
Actinobacteria	Actinobacteria	Pseudonocardiales	Pseudonocardiaceae	Actinoalloteichus	hymeniacidonis	NA	HPA177, CGMCC 4.2500, JCM 13436	Go0026249	Gp0114707	2615840661	https://doi.org/10.1002/9781118960608.gbm00173		-	Keywords related to fermentation not matched	-		-	Keywords related to fermentation not matched	NA
Actinobacteria	Actinobacteria	Pseudonocardiales	Pseudonocardiaceae	Actinoalloteichus	spitiensis	NA	RMV-1378, DSM 44848, JCM 12472, MTCC 6194	Go0012541	Gp0012541	2563366745	https://doi.org/10.1002/9781118960608.gbm00173		-	Keywords related to fermentation not matched	-		-	Keywords related to fermentation not matched	-
Proteobacteria	Gammaproteobacteria	Pasteurellales	Pasteurellaceae	Actinobacillus	lignieresii	NA	ATCC 49236, NCTC 4189	Go0468634	Gp0342247	2808606643	https://doi.org/10.1002/9781118960608.gbm01197		+	NA	+		-	Acetate not mentioned as endproduct	-
Proteobacteria	Gammaproteobacteria	Pasteurellales	Pasteurellaceae	Actinobacillus	actinomycetemcomitans	NA	ATCC 33384, NCTC 9710	Go0174814	NA	NA	https://doi.org/10.1002/9781118960608.gbm01197		+	NA	+		-	Acetate not mentioned as endproduct	-
Proteobacteria	Gammaproteobacteria	Pasteurellales	Pasteurellaceae	Actinobacillus	arthritidis	NA	Wetmore 1706, ATCC 13376, CCUG 24862	Go0027524	NA	NA	https://doi.org/10.1002/9781118960608.gbm01197		+	NA	+		-	Acetate not mentioned as endproduct	-
Proteobacteria	Gammaproteobacteria	Pasteurellales	Pasteurellaceae	Actinobacillus	capsulatus	NA	Frederiksen P243, ATCC 51571, NCTC 11408	Go0286526	NA	NA	https://doi.org/10.1002/9781118960608.gbm01197		+	NA	+		-	Acetate not mentioned as endproduct	-
Proteobacteria	Gammaproteobacteria	Pasteurellales	Pasteurellaceae	Actinobacillus	delphinicola	NA	M906/93, NCTC 12870	Go0028946	NA	NA	https://doi.org/10.1002/9781118960608.gbm01197		+	NA	+		-	Acetate not mentioned as endproduct	-
Proteobacteria	Gammaproteobacteria	Pasteurellales	Pasteurellaceae	Actinobacillus	equuli	NA	ATCC 19392, NCTC 8529	Go0029677	NA	NA	https://doi.org/10.1002/9781118960608.gbm01197		+	NA	NA		-	Acetate not mentioned as endproduct	-
Proteobacteria	Gammaproteobacteria	Pasteurellales	Pasteurellaceae	Actinobacillus	hominis	NA	P 578, CCUG 19800, ATCC 49457, P578 NCTC 11529	Go0029678	NA	NA	https://doi.org/10.1002/9781118960608.gbm01197		+	NA	+		-	Acetate not mentioned as endproduct	NA
Proteobacteria	Gammaproteobacteria	Pasteurellales	Pasteurellaceae	Actinobacillus	indolicus	NA	46KC2, CIP 105316, CCUG 39029	Go0028943	NA	NA	https://doi.org/10.1002/9781118960608.gbm01197		+	NA	+		-	Acetate not mentioned as endproduct	-
Proteobacteria	Gammaproteobacteria	Pasteurellales	Pasteurellaceae	Actinobacillus	minor	NA	NM305, CIP 105314, CCUG 38923	Go0004933	Gp0004933	645058770	https://doi.org/10.1002/9781118960608.gbm01197		+	NA	+		-	Acetate not mentioned as endproduct	-
Proteobacteria	Gammaproteobacteria	Pasteurellales	Pasteurellaceae	Actinobacillus	muris	NA	Ackerman 80-443D, ATCC 49577, CCUG 16938, NCTC 12432	Go0028035	NA	NA	https://doi.org/10.1002/9781118960608.gbm01197		+	NA	+		-	Acetate not mentioned as endproduct	-
Proteobacteria	Gammaproteobacteria	Pasteurellales	Pasteurellaceae	Actinobacillus	pleuropneumoniae	NA	4074, ATCC 27088, NCTC 12370	Go0007489	Gp0098488, Gp0007489, Gp0000871	2582581370	https://doi.org/10.1002/9781118960608.gbm01197		+	NA	+		-	Acetate not mentioned as endproduct	-
Proteobacteria	Gammaproteobacteria	Pasteurellales	Pasteurellaceae	Actinobacillus	porcinus	NA	NM319, CIP 105315, CCUG 38924	Go0028942	NA	NA	https://doi.org/10.1002/9781118960608.gbm01197		+	NA	+		-	Acetate not mentioned as endproduct	-
Proteobacteria	Gammaproteobacteria	Pasteurellales	Pasteurellaceae	Actinobacillus	rossii	NA	ATCC 27072, NCTC 10801	Go0028165	NA	NA	https://doi.org/10.1002/9781118960608.gbm01197		+	NA	+		-	Acetate not mentioned as endproduct	-
Proteobacteria	Gammaproteobacteria	Pasteurellales	Pasteurellaceae	Actinobacillus	scotiae	NA	M2000/95/1, ATCC 27072, NCTC 12922	Go0027642	NA	NA	https://doi.org/10.1002/9781118960608.gbm01197		+	NA	NA		-	Acetate not mentioned as endproduct	-
Proteobacteria	Gammaproteobacteria	Pasteurellales	Pasteurellaceae	Actinobacillus	seminis	NA	ATCC 15768, NCTC 10851	Go0468462	Gp0342074	2806310645	https://doi.org/10.1002/9781118960608.gbm01197		+	NA	+		-	Acetate not mentioned as endproduct	-
Proteobacteria	Gammaproteobacteria	Pasteurellales	Pasteurellaceae	Actinobacillus	succinogenes	NA	130Z, ATCC 55618	Go0000096	Gp0000096	640753001	https://doi.org/10.1002/9781118960608.gbm01197		+	NA	+		-	Acetate not mentioned as endproduct	-
Proteobacteria	Gammaproteobacteria	Pasteurellales	Pasteurellaceae	Actinobacillus	suis	NA	ATCC 33415, CCM 5586	Go0006903	Gp0006903	2597489880	https://doi.org/10.1002/9781118960608.gbm01197		+	NA	+		-	Acetate not mentioned as endproduct	-
Proteobacteria	Gammaproteobacteria	Pasteurellales	Pasteurellaceae	Actinobacillus	ureae	NA	Henriksen 3520/59, ATCC 25976, NCTC 10219	Go0004153	Gp0004153	649989900	https://doi.org/10.1002/9781118960608.gbm01197		+	NA	+		-	Acetate not mentioned as endproduct	-
Proteobacteria	Gammaproteobacteria	Pasteurellales	Pasteurellaceae	Actinobacillus	salpingitidis	NA	NA	NA	NA	NA	https://doi.org/10.1002/9781118960608.gbm01197		+	NA	+		-	Acetate not mentioned as endproduct	NA
Actinobacteria	Actinobacteria	Actinomycetales	Actinomycetaceae	Actinobaculum	suis	NA	Soltys 50052, ATCC 33144, CCUG 19206, CIP 105361, DSM 20639, LMG 18291	Go0029250	Gp0127287	2675903157	https://doi.org/10.1002/9781118960608.gbm00011		+	NA	+		+	NA	NA
Actinobacteria	Actinobacteria	Actinomycetales	Actinomycetaceae	Actinobaculum	massiliense	NA	CCUG 47753, CIP 107404, DSM 19118	Go0026699	NA	NA	https://doi.org/10.1002/9781118960608.gbm00011		-	Not mentioned that they are fermentative	-		-	Not mentioned that they are fermentative	-
Actinobacteria	Actinobacteria	Actinomycetales	Actinomycetaceae	Actinobaculum	schaalii	NA	CCUG 27420, CIP 105739, CCM 4738, DSM 15541, LMG 18293	Go0013925	Gp0013925	2524614731	https://doi.org/10.1002/9781118960608.gbm00011		+	NA	+		+	NA	+
Actinobacteria	Actinobacteria	Actinomycetales	Actinomycetaceae	Actinobaculum	urinale	NA	R9242, CCUG 46093, CIP 107424, DSM 15805	Go0013926	Gp0013926	2524614758	https://doi.org/10.1002/9781118960608.gbm00011		-	Not mentioned that they are fermentative	-		-	Not mentioned that they are fermentative	-
Actinobacteria	Actinobacteria	Micromonosporales	Micromonosporaceae	Actinocatenispora	thailandica	NA	TT2-10, JCM 12343, PCU 235, DSM 44816	Go0373398	Gp0220499	NA	https://doi.org/10.1002/9781118960608.gbm00138		-	Keywords related to fermentation not matched	-		-	Keywords related to fermentation not matched	-
Actinobacteria	Actinobacteria	Micromonosporales	Micromonosporaceae	Actinocatenispora	rupis	NA	CS5-AC17, DSM 45178, NRRL B-24660	Go0031035	NA	NA	https://doi.org/10.1002/9781118960608.gbm00138		-	Keywords related to fermentation not matched	-		-	Keywords related to fermentation not matched	-
Actinobacteria	Actinobacteria	Micromonosporales	Micromonosporaceae	Actinocatenispora	sera	NA	KV-744, NRRL B-24477, NBRC 101916	NA	NA	NA	https://doi.org/10.1002/9781118960608.gbm00138		-	Keywords related to fermentation not matched	-		-	Keywords related to fermentation not matched	NA
Actinobacteria	Actinobacteria	Streptosporangiales	Thermomonosporaceae	Actinocorallia	herbida	NA	AL-50780, ATCC 51528, DSM 44254, NBRC 15485, JCM 9647, NCIMB 13337, VKM Ac-1994	Go0028013	Gp0220390	2784132147	https://doi.org/10.1002/9781118960608.gbm00209		-	Keywords related to fermentation not matched	-		-	Keywords related to fermentation not matched	-
Actinobacteria	Actinobacteria	Streptosporangiales	Thermomonosporaceae	Actinocorallia	aurantiaca	NA	DSM 43924, IFO, NRBC, 15554, IMET 9577, INA 1933, JCM 8201, KCTC 9554	Go0028833	NA	NA	https://doi.org/10.1002/9781118960608.gbm00209		-	Keywords related to fermentation not matched	-		-	Keywords related to fermentation not matched	-
Actinobacteria	Actinobacteria	Streptosporangiales	Thermomonosporaceae	Actinocorallia	aurea	NA	DSM 14752, NBRC 44434	NA	NA	NA	https://doi.org/10.1002/9781118960608.gbm00209		-	Keywords related to fermentation not matched	-		-	Keywords related to fermentation not matched	-
Actinobacteria	Actinobacteria	Streptosporangiales	Thermomonosporaceae	Actinocorallia	cavernae	NA	N3-7, DSM 45040, JCM 13278, NRRL B-24429	Go0026145	NA	NA	https://doi.org/10.1002/9781118960608.gbm00209		-	Keywords related to fermentation not matched	-		-	Keywords related to fermentation not matched	-
Actinobacteria	Actinobacteria	Streptosporangiales	Thermomonosporaceae	Actinocorallia	glomerata	NA	DSM 44360, IFO 15960, JCM 9376, NBRC 15960	Go0028832	NA	NA	https://doi.org/10.1002/9781118960608.gbm00209		-	Keywords related to fermentation not matched	-		-	Keywords related to fermentation not matched	-
Actinobacteria	Actinobacteria	Streptosporangiales	Thermomonosporaceae	Actinocorallia	libanotica	NA	ATCC 35576, DSM 43554, IMET 9616, NBRC 14095, JCM 10696, NCIB 11686, NRRL B-16097, VKM Ac-939	Go0028811	NA	NA	https://doi.org/10.1002/9781118960608.gbm00209		-	Keywords related to fermentation not matched	-		-	Keywords related to fermentation not matched	-
Actinobacteria	Actinobacteria	Streptosporangiales	Thermomonosporaceae	Actinocorallia	longicatena	NA	I-497, CIP 105488, DSM 44361, NBRC 15961, JCM 9377	Go0027745	NA	NA	https://doi.org/10.1002/9781118960608.gbm00209		-	Keywords related to fermentation not matched	NA		-	Keywords related to fermentation not matched	-
Actinobacteria	Actinobacteria	Pseudonocardiales	Pseudonocardiaceae	Actinokineospora	riparia	NA	C-39162, ATCC 49499, DSM 44259, NBRC 14541, JCM 7471, NRRL B-16432, VKM Ac-1980	NA	NA	NA	https://doi.org/10.1002/9781118960608.gbm00174		-	Keywords related to fermentation not matched	-		-	Keywords related to fermentation not matched	-
Actinobacteria	Actinobacteria	Pseudonocardiales	Pseudonocardiaceae	Actinokineospora	auranticolor	NA	YU 961-1, DSM 44650, NBRC 16518, JCM 11646	Go0027448	Gp0207579	2731957505	https://doi.org/10.1002/9781118960608.gbm00174		-	Keywords related to fermentation not matched	-		-	Keywords related to fermentation not matched	-
Actinobacteria	Actinobacteria	Pseudonocardiales	Pseudonocardiaceae	Actinokineospora	diospyrosa	NA	YU8-1, DSM 44255, NBRC 15665, JCM 9921, NRRL B-24047, VKM Ac-1984	Go0103584	Gp0103584	2596583538	https://doi.org/10.1002/9781118960608.gbm00174		-	Keywords related to fermentation not matched	-		-	Keywords related to fermentation not matched	-
Actinobacteria	Actinobacteria	Pseudonocardiales	Pseudonocardiaceae	Actinokineospora	enzanensis	NA	YU 924-101, DSM 44649, NBRC 16517, JCM 11647	Go0013927	Gp0013927	2518285603	https://doi.org/10.1002/9781118960608.gbm00174		-	Keywords related to fermentation not matched	-		-	Keywords related to fermentation not matched	NA
Actinobacteria	Actinobacteria	Pseudonocardiales	Pseudonocardiaceae	Actinokineospora	globicatena	NA	YU6-1, DSM 44256, NBRC 15664, JCM 9922, NRRL B-24048, VKM Ac-1981	Go0103585	Gp0103585	2596583621	https://doi.org/10.1002/9781118960608.gbm00174		-	Keywords related to fermentation not matched	-		-	Keywords related to fermentation not matched	-
Actinobacteria	Actinobacteria	Pseudonocardiales	Pseudonocardiaceae	Actinokineospora	inagensis	NA	YU4-1, DSM 44258, NBRC 15663, JCM 9923, NRRL B-24050, VKM Ac-1982	Go0013928	Gp0013928	2528768220	https://doi.org/10.1002/9781118960608.gbm00174		-	Keywords related to fermentation not matched	-		-	Keywords related to fermentation not matched	-
Actinobacteria	Actinobacteria	Pseudonocardiales	Pseudonocardiaceae	Actinokineospora	terrae	NA	YU6-3, DSM 44260, NBRC 15668, JCM 9924, NRRL B-24049, VKM Ac-1983	Go0109641	Gp0109971	2616644847	https://doi.org/10.1002/9781118960608.gbm00174		-	Keywords related to fermentation not matched	-		-	Keywords related to fermentation not matched	-
Actinobacteria	Actinobacteria	Streptosporangiales	Thermomonosporaceae	Actinomadura	madurae	NA	ATCC 19425, CCM 136, CCUG 32944, CECT 3043, CIP 105487, DSM 43067, HAMBI 1926, IAM 14277, IFM 0585, NBRC 14623, JCM 7436, IMET 9585, IMRU 1190, KCTC 9192, NCIMB 13469, NCTC 5654, NRRL B-3843, VKM Ac-809	Go0113078	Gp0116395	2634166331	https://doi.org/10.1002/9781118960608.gbm00210		-	Keywords related to fermentation not matched	-		-	Keywords related to fermentation not matched	-
Actinobacteria	Actinobacteria	Streptosporangiales	Thermomonosporaceae	Actinomadura	atramentaria	NA	SF2197, DSM 43919, HUT 6547, NBRC 14695, JCM 6250, KCTC 9620, NCIMB 12618	Go0013929	Gp0013929	2519899649	https://doi.org/10.1002/9781118960608.gbm00210		-	Keywords related to fermentation not matched	-		-	Keywords related to fermentation not matched	-
Actinobacteria	Actinobacteria	Streptosporangiales	Thermomonosporaceae	Actinomadura	catellatispora	NA	3.24, AS 4.1522, DSM 44772, NBRC 16341, JCM 10667	Go0511526	Gp0402013	NA	https://doi.org/10.1002/9781118960608.gbm00210		-	Keywords related to fermentation not matched	-		-	Keywords related to fermentation not matched	-
Actinobacteria	Actinobacteria	Streptosporangiales	Thermomonosporaceae	Actinomadura	citrea	NA	ATCC 27887, BCRC, CCRC, 13352, DSM 43461, NBRC 14678, IMET 9573, INA 1849, JCM 3295, KCTC 9617, NRRL B-16121, VKM Ac-1119	Go0028808	Gp0126970	NA	https://doi.org/10.1002/9781118960608.gbm00210		-	Keywords related to fermentation not matched	-		-	Keywords related to fermentation not matched	-
Actinobacteria	Actinobacteria	Streptosporangiales	Thermomonosporaceae	Actinomadura	coerulea	NA	ATCC 33576, DSM 43675, NBRC 14679, IMET 9580, INA 765, JCM 3320, KCTC 9337, VKM Ac-1511	Go0028809	Gp0126971	NA	https://doi.org/10.1002/9781118960608.gbm00210		-	Keywords related to fermentation not matched	NA		-	Keywords related to fermentation not matched	-
Actinobacteria	Actinobacteria	Streptosporangiales	Thermomonosporaceae	Actinomadura	cremea	NA	ATCC 33577, BCRC, CCRC, 13394, DSM 43676, NBRC 14182, IMET 9578, INA 292, JCM 3308, NRRL B-16605, VKM Ac-912	Go0032822	NA	NA	https://doi.org/10.1002/9781118960608.gbm00210		-	Keywords related to fermentation not matched	NA		-	Keywords related to fermentation not matched	-
Actinobacteria	Actinobacteria	Streptosporangiales	Thermomonosporaceae	Actinomadura	echinospora	NA	ATCC 27300, BCRC, CCRC, 12547, DSM 43163, HUT 6548, NBRC 14042, JCM 3148, KCTC 9313	Go0030055	Gp0116394	2634166348	https://doi.org/10.1002/9781118960608.gbm00210		-	Keywords related to fermentation not matched	-		-	Keywords related to fermentation not matched	-
Actinobacteria	Actinobacteria	Streptosporangiales	Thermomonosporaceae	Actinomadura	fibrosa	NA	A82810.1, ATCC 49459, DSM 44224, DSM 44224, JCM 9371, NRRL 18348	Go0373406	Gp0220507	NA	https://doi.org/10.1002/9781118960608.gbm00210		-	Keywords related to fermentation not matched	-		-	Keywords related to fermentation not matched	-
Actinobacteria	Actinobacteria	Streptosporangiales	Thermomonosporaceae	Actinomadura	formosensis	NA	C-36820, ATCC 49059, CIP 105595, DSM 43997, NBRC 14204, NBRC 15870, JCM 7474, KCTC 9647, NCIMB 12773, NRRL B-16984, VKM Ac-1954	Go0023653	Gp0023653	2731957572	https://doi.org/10.1002/9781118960608.gbm00210		-	Keywords related to fermentation not matched	-		-	Keywords related to fermentation not matched	-
Actinobacteria	Actinobacteria	Streptosporangiales	Thermomonosporaceae	Actinomadura	fulvescens	NA	DSM 43923, NBRC 14347, IMET 9745, INA 3321, JCM 6833, KCTC 9339, NCTC B-16245, NRRL B-16245, VKM Ac-938	Go0028810	NA	NA	https://doi.org/10.1002/9781118960608.gbm00210		-	Keywords related to fermentation not matched	-		-	Keywords related to fermentation not matched	-
Actinobacteria	Actinobacteria	Streptosporangiales	Thermomonosporaceae	Actinomadura	glauciflava	NA	80–60, AS 4.1202, CIP 107902, DSM 44770, DSM 44770, NBRC 14668, JCM 6161, VKM Ac-1273	Go0060558	Gp0060558	2571042017	https://doi.org/10.1002/9781118960608.gbm00210		-	Keywords related to fermentation not matched	-		-	Keywords related to fermentation not matched	-
Actinobacteria	Actinobacteria	Streptosporangiales	Thermomonosporaceae	Actinomadura	hallensis	NA	H647-1, DSM 44987, IMSNU 50760, JCM 13882, KCCM 42245, KCTC 9992, NBRC 102110, NRRL B-24436	NA	NA	NA	https://doi.org/10.1002/9781118960608.gbm00210		-	Keywords related to fermentation not matched	NA		-	Keywords related to fermentation not matched	-
Actinobacteria	Actinobacteria	Streptosporangiales	Thermomonosporaceae	Actinomadura	hibisca	NA	P157–2, ATCC 53557, DSM 44148, NBRC 15177, JCM 9627, NCIMB 13253	Go0023655	Gp0039790, Gp0023655	2731957594	https://doi.org/10.1002/9781118960608.gbm00210		-	Keywords related to fermentation not matched	-		-	Keywords related to fermentation not matched	-
Actinobacteria	Actinobacteria	Streptosporangiales	Thermomonosporaceae	Actinomadura	kijaniata	NA	13-363, ATCC 31588, CCRC 13146, DSM 43764, NBRC 14229, IMET 9741, JCM 3306, KCTC 9129, NCIMB 13755, NRRL 12069, NRRL B-16121, SCC 1256, VKM Ac-874	Go0023657	Gp0023657	2731957573	https://doi.org/10.1002/9781118960608.gbm00210		-	Keywords related to fermentation not matched	-		-	Keywords related to fermentation not matched	-
Actinobacteria	Actinobacteria	Streptosporangiales	Thermomonosporaceae	Actinomadura	latina	NA	A10, ATCC BAA-277, DSM 43382, IFM 0961, JCM 10674	Go0023659	Gp0023659	2731957574	https://doi.org/10.1002/9781118960608.gbm00210		-	Keywords related to fermentation not matched	-		-	Keywords related to fermentation not matched	NA
Actinobacteria	Actinobacteria	Streptosporangiales	Thermomonosporaceae	Actinomadura	livida	NA	ATCC 33578, DSM 43677, NBRC 14682, IMET 9575, INA 1678, JCM 3387, VKM Ac-908	Go0456163	Gp0325160	NA	https://doi.org/10.1002/9781118960608.gbm00210		-	Keywords related to fermentation not matched	-		-	Keywords related to fermentation not matched	-
Actinobacteria	Actinobacteria	Streptosporangiales	Thermomonosporaceae	Actinomadura	luteofluorescens	NA	ATCC 25469, CBS 702.69, CGMCC AS 4.1382, CIP 105484, DSM 40398, NBRC 13057, ISP 5398, JCM 4203, JCM 4491, KCC S-0203, KCC S-0491, NRRL B-12327, RIA 1249, VKM Ac-1509	Go0119875	Gp0126998	NA	https://doi.org/10.1002/9781118960608.gbm00210		-	Keywords related to fermentation not matched	-		-	Keywords related to fermentation not matched	-
Actinobacteria	Actinobacteria	Streptosporangiales	Thermomonosporaceae	Actinomadura	macra	NA	Pfizer FD 25934, ATCC 31286, CIP 105532, BCRC, CCRC, 13378, DSM 43862, NBRC 14102, IMET 9754, JCM 3287, KCC A-0287, KCTC 9342, NRRL B-16124	Go0023662	Gp0023662	2731957575	https://doi.org/10.1002/9781118960608.gbm00210		-	Keywords related to fermentation not matched	-		-	Keywords related to fermentation not matched	-
Actinobacteria	Actinobacteria	Streptosporangiales	Thermomonosporaceae	Actinomadura	mexicana	NA	A290, DSM 44485, JCM 13236, NRRL B-24203	Go0028344	Gp0194208	2724679706	https://doi.org/10.1002/9781118960608.gbm00210		-	Keywords related to fermentation not matched	-		-	Keywords related to fermentation not matched	-
Actinobacteria	Actinobacteria	Streptosporangiales	Thermomonosporaceae	Actinomadura	meyerae	NA	A288, DSM 44715, JCM 13237, NRRL B-24247	Go0026810	Gp0148772	2700988714	https://doi.org/10.1002/9781118960608.gbm00210		-	Keywords related to fermentation not matched	-		-	Keywords related to fermentation not matched	-
Actinobacteria	Actinobacteria	Streptosporangiales	Thermomonosporaceae	Actinomadura	namibiensis	NA	HAG 010767, CIP 108365, DSM 44197, FH-A 1198, JCM 13238, NRRL B-24153	Go0027637	NA	NA	https://doi.org/10.1002/9781118960608.gbm00210		-	Keywords related to fermentation not matched	-		-	Keywords related to fermentation not matched	-
Actinobacteria	Actinobacteria	Streptosporangiales	Thermomonosporaceae	Actinomadura	napierensis	NA	B60, DSM 44846, JCM 13850, NRRL B-24319	Go0026661	NA	NA	https://doi.org/10.1002/9781118960608.gbm00210		-	Keywords related to fermentation not matched	-		-	Keywords related to fermentation not matched	-
Actinobacteria	Actinobacteria	Streptosporangiales	Thermomonosporaceae	Actinomadura	nitritigenes	NA	L46, DSM 44137, NBRC 15918, JCM 10104, NCIMB 13456	Go0028341	NA	NA	https://doi.org/10.1002/9781118960608.gbm00210		-	Keywords related to fermentation not matched	-		-	Keywords related to fermentation not matched	-
Actinobacteria	Actinobacteria	Streptosporangiales	Thermomonosporaceae	Actinomadura	oligospora	NA	A80190.1, ATCC 43269, JCM 10648, NRRL 15878	Go0032283	Gp0032283	2540341222	https://doi.org/10.1002/9781118960608.gbm00210		-	Keywords related to fermentation not matched	-		-	Keywords related to fermentation not matched	-
Actinobacteria	Actinobacteria	Streptosporangiales	Thermomonosporaceae	Actinomadura	pelletieri	NA	ATCC 33385, CCUG 38891, CIP 105483, DSM 43383, HUT 6549, IAM 12634, IMET 9693, JCM 3388, KCTC 9110, NBRC 103052, NCTC 4162, NRRL B-3997	Go0013932	Gp0194269	2728369498	https://doi.org/10.1002/9781118960608.gbm00210		-	Keywords related to fermentation not matched	-		-	Keywords related to fermentation not matched	-
Actinobacteria	Actinobacteria	Streptosporangiales	Thermomonosporaceae	Actinomadura	rubrobrunea	NA	ATCC 49883, CIP 105486, DSM 43750, NBRC 15178, IMET 9705, INMI 2991, JCM 7345, KCTC 9493, VKM Ac-1470	Go0023665	Gp0023665	2731957576	https://doi.org/10.1002/9781118960608.gbm00210		-	Keywords related to fermentation not matched	-		-	Keywords related to fermentation not matched	-
Actinobacteria	Actinobacteria	Streptosporangiales	Thermomonosporaceae	Actinomadura	rudentiformis	NA	HMC1, DSM 44962, JCM 14907, NRRL B-24458	Go0026348	NA	NA	https://doi.org/10.1002/9781118960608.gbm00210		-	Keywords related to fermentation not matched	-		-	Keywords related to fermentation not matched	NA
Actinobacteria	Actinobacteria	Streptosporangiales	Thermomonosporaceae	Actinomadura	rugatobispora	NA	SF2240, ATCC 51643, CIP 105482, DSM 44130, NBRC 14382, JCM 3366, NRRL B-16566	Go0030056	Gp0220364	NA	https://doi.org/10.1002/9781118960608.gbm00210		-	Keywords related to fermentation not matched	-		-	Keywords related to fermentation not matched	-
Actinobacteria	Actinobacteria	Streptosporangiales	Thermomonosporaceae	Actinomadura	spadix	NA	ATCC 27298, CBS 261.72, BCRC, CCRC, 13386, CIP 105479, DSM 43459, NBRC 14099, IMET 9752, JCM 3146, KCC A-0146, KCTC 9252, NCIB 11118, NRRL B-16128	Go0028053	NA	NA	https://doi.org/10.1002/9781118960608.gbm00210		-	Keywords related to fermentation not matched	-		-	Keywords related to fermentation not matched	-
Actinobacteria	Actinobacteria	Streptosporangiales	Thermomonosporaceae	Actinomadura	umbrina	NA	ATCC 49502, CIP 105485, DSM 43927, NBRC 14346, IMET 9746, INA 2309, JCM 6837, NRRL B-16244, VKM Ac-1086	Go0027746	Gp0220395	2778260945	https://doi.org/10.1002/9781118960608.gbm00210		-	Keywords related to fermentation not matched	NA		-	Keywords related to fermentation not matched	-
Actinobacteria	Actinobacteria	Streptosporangiales	Thermomonosporaceae	Actinomadura	verrucosospora	NA	ATCC 27299, CBS 258.72, CCM 3492, BCRC, CCRC, 13408, CIP 105480, DSM 43358, DSM 43550, IMET 9588, JCM 3147, KCC A-0147, NCIMB 11119, NRRL B-16129, RIA 1503, VKM Ac-668	Go0028813	NA	NA	https://doi.org/10.1002/9781118960608.gbm00210		-	Keywords related to fermentation not matched	-		-	Keywords related to fermentation not matched	-
Actinobacteria	Actinobacteria	Streptosporangiales	Thermomonosporaceae	Actinomadura	vinacea	NA	ATCC 33581, CIP 105481, DSM 43765, NBRC 14688, IMET 9574, IMET 9673, INA 1682, JCM 3325, KCC A-0325, KCTC 9344	Go0027916	NA	NA	https://doi.org/10.1002/9781118960608.gbm00210		-	Keywords related to fermentation not matched	-		-	Keywords related to fermentation not matched	-
Actinobacteria	Actinobacteria	Streptosporangiales	Thermomonosporaceae	Actinomadura	viridilutea	NA	ATCC 33925, BCRC, CCRC, 13638, DSM 44433, NBRC 14480, IMET 9742, INMI 187, JCM 3398, JCM 7346	Go0367387	Gp0207608	2728369515	https://doi.org/10.1002/9781118960608.gbm00210		-	Keywords related to fermentation not matched	-		-	Keywords related to fermentation not matched	-
Actinobacteria	Actinobacteria	Streptosporangiales	Thermomonosporaceae	Actinomadura	viridis	NA	ATCC 27103, CBS 833.70, BCRC, CCRC, 13398, CIP 105478, DSM 43175, NBRC 15238, IMET 9546, JCM 3112, KCC A-0112, KCTC 9290, VKM Ac-1315	Go0028015	Gp0325153	NA	https://doi.org/10.1002/9781118960608.gbm00210		-	Keywords related to fermentation not matched	-		-	Keywords related to fermentation not matched	-
Actinobacteria	Actinobacteria	Streptosporangiales	Thermomonosporaceae	Actinomadura	yumaensis	NA	LL-C23024, ATCC 43060, CIP 105436, NBRC 14689, JCM 3369, KCTC 9495, NRRL 12515	NA	NA	NA	https://doi.org/10.1002/9781118960608.gbm00210		-	Keywords related to fermentation not matched	-		-	Keywords related to fermentation not matched	-
Actinobacteria	Actinobacteria	Actinomycetales	Actinomycetaceae	Actinomyces	bovis	NA	ATCC 13683, CIP 103258, NCTC 11535, CCUG 31996, DSM 43014, serovar I	Go0468491	Gp0342103	2806310649	https://doi.org/10.1002/9781118960608.gbm00012		+	NA	+		+	NA	+
Actinobacteria	Actinobacteria	Actinomycetales	Actinomycetaceae	Actinomyces	bowdenii	NA	M1327/96/1. CCUG 37421, CIP 106647, DSM 15435	Go0028260	NA	NA	https://doi.org/10.1002/9781118960608.gbm00012		+	NA	+		+	NA	+
Actinobacteria	Actinobacteria	Actinomycetales	Actinomycetaceae	Actinomyces	canis	NA	M2289/98/2, CCUG 41706, CIP 106351, DSM 15536	Go0033081	NA	NA	https://doi.org/10.1002/9781118960608.gbm00012		+	NA	+		+	NA	+
Actinobacteria	Actinobacteria	Actinomycetales	Actinomycetaceae	Actinomyces	cardiffensis	NA	R10394, CCUG 44997, CIP 107323, DSM 15803	Go0032421	NA	NA	https://doi.org/10.1002/9781118960608.gbm00012		+	NA	+		+	NA	+
Actinobacteria	Actinobacteria	Actinomycetales	Actinomycetaceae	Actinomyces	catuli	NA	M1192/98/1, CCUG 41709, CIP 106507, DSM 15415	Go0028074	NA	NA	https://doi.org/10.1002/9781118960608.gbm00012		+	NA	+		+	NA	+
Actinobacteria	Actinobacteria	Actinomycetales	Actinomycetaceae	Actinomyces	coleocanis	NA	M343/98/2, CCUG 41708, CIP 106873, DSM 15436	Go0003591	Gp0003591	643886017	https://doi.org/10.1002/9781118960608.gbm00012		+	NA	+		+	NA	+
Actinobacteria	Actinobacteria	Actinomycetales	Actinomycetaceae	Actinomyces	dentalis	NA	R18165, CCUG 48064, CIP 108337, DSM 19115	Go0013933	Gp0013933	2523533597	https://doi.org/10.1002/9781118960608.gbm00012		+	NA	+		+	NA	+
Actinobacteria	Actinobacteria	Actinomycetales	Actinomycetaceae	Actinomyces	denticolens	NA	Sh 8/4303, CIP 103126, ATCC 43322, CCUG 32758, DSM 20671, NCTC 11490	Go0468490	Gp0342102	2808606642	https://doi.org/10.1002/9781118960608.gbm00012		+	NA	+		+	NA	+
Actinobacteria	Actinobacteria	Actinomycetales	Actinomycetaceae	Actinomyces	europaeus	NA	ATCC 700353, CCUG 32789A, CIP 105308, LMG 18454	Go0032719	NA	NA	https://doi.org/10.1002/9781118960608.gbm00012		+	NA	+		+	NA	+
Actinobacteria	Actinobacteria	Actinomycetales	Actinomycetaceae	Actinomyces	funkei	NA	CCUG 42773, CIP 106713, DSM 15537	Go0028335	NA	NA	https://doi.org/10.1002/9781118960608.gbm00012		+	NA	NA		+	NA	+
Actinobacteria	Actinobacteria	Actinomycetales	Actinomycetaceae	Actinomyces	georgiae	NA	ATCC 49285, CCUG 32935, CIP 104749, DSM 6843, VPI D145A-7	Go0013934	Gp0013934	2523231019	https://doi.org/10.1002/9781118960608.gbm00012		+	NA	+		+	NA	NA
Actinobacteria	Actinobacteria	Actinomycetales	Actinomycetaceae	Actinomyces	gerencseriae	NA	ATCC 23860, CCUG 32936, CCUG 34703, CDC W 838, CIP 105418, DSM 6844, JCM 12963, VPI 12594	Go0013935	Gp0013935	2524023137	https://doi.org/10.1002/9781118960608.gbm00012		+	NA	+		+	NA	+
Actinobacteria	Actinobacteria	Actinomycetales	Actinomycetaceae	Actinomyces	graevenitzii	NA	CCUG 27294, CIP 105737, DSM 15540	Go0033248	NA	NA	https://doi.org/10.1002/9781118960608.gbm00012		+	NA	+		+	NA	NA
Actinobacteria	Actinobacteria	Actinomycetales	Actinomycetaceae	Actinomyces	hominis	NA	1094, 7894GR, CCUG 57540, DSM 22168	Go0030377	NA	NA	https://doi.org/10.1002/9781118960608.gbm00012		+	NA	+		+	NA	+
Actinobacteria	Actinobacteria	Actinomycetales	Actinomycetaceae	Actinomyces	hongkongensis	NA	HKU 8, CCUG 48484, DSM 15629, CIP 107949, LMG 21939	Go0032720	Gp0189600	2751185834	https://doi.org/10.1002/9781118960608.gbm00012		+	NA	NA		+	NA	+
Actinobacteria	Actinobacteria	Actinomycetales	Actinomycetaceae	Actinomyces	hordeovulneris	NA	ATCC 35275, CCUG 32937, CIP 103149, DSM 20732, UCD 81-332-9	Go0028980	Gp0376964, Gp0126938	NA	https://doi.org/10.1002/9781118960608.gbm00012		+	NA	NA		+	NA	+
Actinobacteria	Actinobacteria	Actinomycetales	Actinomycetaceae	Actinomyces	howellii	NA	Sh 7/4276, ATCC 43323, CCUG 32757, CIP 103127, NCTC 11636	Go0028981	NA	NA	https://doi.org/10.1002/9781118960608.gbm00012		+	NA	+		+	NA	+
Actinobacteria	Actinobacteria	Actinomycetales	Actinomycetaceae	Actinomyces	hyovaginalis	NA	BM 1192/5, ATCC 51367, CCUG 35604, CCUG 35715, CIP 103923, DSM 10695, NCIMB 702983, NCFB 2983	Go0029716	Gp0401995	NA	https://doi.org/10.1002/9781118960608.gbm00012		+	NA	+		+	NA	+
Actinobacteria	Actinobacteria	Actinomycetales	Actinomycetaceae	Actinomyces	israelii	NA	ATCC 12102, CCUG 18307, CIP 103259, DSM 43320, JCM 12964, NCTC 12972	Go0013936	Gp0013936	2565956542	https://doi.org/10.1002/9781118960608.gbm00012		+	NA	+		+	NA	+
Actinobacteria	Actinobacteria	Actinomycetales	Actinomycetaceae	Actinomyces	johnsonii	NA	ATCC 49338, CCUG 34287	Go0032575	NA	NA	https://doi.org/10.1002/9781118960608.gbm00012		+	NA	+		+	NA	NA
Actinobacteria	Actinobacteria	Actinomycetales	Actinomycetaceae	Actinomyces	marimammalium	NA	M1749/98/1, CCUG 41710, CIP 106509, DSM 15383	Go0027453	NA	NA	https://doi.org/10.1002/9781118960608.gbm00012		+	NA	NA		+	NA	+
Actinobacteria	Actinobacteria	Actinomycetales	Actinomycetaceae	Actinomyces	massiliensis	NA	4401292, CSUR P18, CCUG 53522	Go0003870	Gp0020486, Gp0003870	2548876973	https://doi.org/10.1002/9781118960608.gbm00012		+	NA	+		+	NA	+
Actinobacteria	Actinobacteria	Actinomycetales	Actinomycetaceae	Actinomyces	meyeri	NA	Prévot 2477B, ATCC 35568, CCUG 21024, CIP 103148, DSM 20733, LMG 16161, VPI 8617	Go0113079	Gp0116397	2634166153	https://doi.org/10.1002/9781118960608.gbm00012		+	NA	+		+	NA	+
Actinobacteria	Actinobacteria	Actinomycetales	Actinomycetaceae	Actinomyces	naeslundii	NA	ATCC 12104, CCUG 2238, CCUG 18310, CCUG 32832, CCUG 35333, CDC W826, CIP 103128, DSM 43013, JCM 8349, NCTC 10301	Go0010961	Gp0010961	2531839542	https://doi.org/10.1002/9781118960608.gbm00012		+	NA	+		+	NA	+
Actinobacteria	Actinobacteria	Actinomycetales	Actinomycetaceae	Actinomyces	nasicola	NA	R2014, CCUG 46092, CIP 107668, DSM 19116	Go0026797	Gp0376963	NA	https://doi.org/10.1002/9781118960608.gbm00012		+	NA	+		+	NA	+
Actinobacteria	Actinobacteria	Actinomycetales	Actinomycetaceae	Actinomyces	neuii	neuii	NA	NA	NA	NA	https://doi.org/10.1002/9781118960608.gbm00012		+	NA	+		+	NA	+
Actinobacteria	Actinobacteria	Actinomycetales	Actinomycetaceae	Actinomyces	neuii	neuii	97/90, ATCC 51847, CCUG 32252, CIP 104015, DSM 8576	Go0013937	Gp0013937	2524023166	https://doi.org/10.1002/9781118960608.gbm00012		+	NA	+		+	NA	NA
Actinobacteria	Actinobacteria	Actinomycetales	Actinomycetaceae	Actinomyces	neuii	anitratus	50/90, ATCC 51849, CCUG 32253, CIP 104016, DSM 8577, LMG 14788	Go0251949	NA	NA	https://doi.org/10.1002/9781118960608.gbm00012		+	NA	+		+	NA	+
Actinobacteria	Actinobacteria	Actinomycetales	Actinomycetaceae	Actinomyces	odontolyticus	NA	ATCC 17929, CCUG 20536, CIP 101124, DSM 43760, JCM 14871, LMG 18080, NCTC 9935	NA	NA	NA	https://doi.org/10.1002/9781118960608.gbm00012		+	NA	+		+	NA	+
Actinobacteria	Actinobacteria	Actinomycetales	Actinomycetaceae	Actinomyces	oricola	NA	R5292, CCUG 46090, CIP 107639, DSM 17234	Go0005273	Gp0005273	NA	https://doi.org/10.1002/9781118960608.gbm00012		+	NA	+		+	NA	+
Actinobacteria	Actinobacteria	Actinomycetales	Actinomycetaceae	Actinomyces	oris	NA	ATCC 27044, CCUG 34288	Go0032433	NA	NA	https://doi.org/10.1002/9781118960608.gbm00012		+	NA	+		+	NA	+
Actinobacteria	Actinobacteria	Actinomycetales	Actinomycetaceae	Actinomyces	radicidentis	NA	CCUG 36733, CIP 106352, DSM 15433	Go0144441	Gp0150049	2687453525	https://doi.org/10.1002/9781118960608.gbm00012		+	NA	+		+	NA	+
Actinobacteria	Actinobacteria	Actinomycetales	Actinomycetaceae	Actinomyces	radingae	NA	APL1, ATCC 51856, CCUG 32394, CCUG 34270, CIP 105358, DSM 9169, LMG 15960	Go0028261	Gp0116396	2630968294	https://doi.org/10.1002/9781118960608.gbm00012		+	NA	+		+	NA	+
Actinobacteria	Actinobacteria	Actinomycetales	Actinomycetaceae	Actinomyces	ruminicola	NA	B71, JCM 13352, CGMCC 1.5030	NA	NA	NA	https://doi.org/10.1002/9781118960608.gbm00012		+	NA	+		+	NA	+
Actinobacteria	Actinobacteria	Actinomycetales	Actinomycetaceae	Actinomyces	slackii	NA	Sh 13/4563, ATCC 49928, CCUG 32792, CIP 103130, NCTC 11923	Go0018493	Gp0018493	2524614860	https://doi.org/10.1002/9781118960608.gbm00012		+	NA	+		+	NA	+
Actinobacteria	Actinobacteria	Actinomycetales	Actinomycetaceae	Actinomyces	suimastitidis	NA	CCUG 39276, CIP 106779, DSM 15538	Go0013938	Gp0013938	2523231055	https://doi.org/10.1002/9781118960608.gbm00012		+	NA	+		+	NA	+
Actinobacteria	Actinobacteria	Actinomycetales	Actinomycetaceae	Actinomyces	timonensis	NA	7400942, CSUR P35, CCUG 55928	Go0020914	Gp0020914	2548877015	https://doi.org/10.1002/9781118960608.gbm00012		+	NA	+		+	NA	+
Actinobacteria	Actinobacteria	Actinomycetales	Actinomycetaceae	Actinomyces	turicensis	NA	APL10, ATCC 51857, CCUG 32401, CCUG 34269, CIP 105357, DSM 9168, LMG 15961	Go0250071	NA	NA	https://doi.org/10.1002/9781118960608.gbm00012		+	NA	+		+	NA	+
Actinobacteria	Actinobacteria	Actinomycetales	Actinomycetaceae	Actinomyces	urogenitalis	NA	CCUG 38702, CIP 106421, DSM 15434	Go0003592	Gp0003592	643886015	https://doi.org/10.1002/9781118960608.gbm00012		+	NA	+		+	NA	+
Actinobacteria	Actinobacteria	Actinomycetales	Actinomycetaceae	Actinomyces	vaccimaxillae	NA	R10176, CCUG 46091, CIP 107423, DSM 15804	Go0013939	Gp0013939	2523533527	https://doi.org/10.1002/9781118960608.gbm00012		+	NA	+		+	NA	+
Actinobacteria	Actinobacteria	Actinomycetales	Actinomycetaceae	Actinomyces	viscosus	NA	ATCC 15987, CCUG 14476, CIP 103147, DSM 43327, JCM 8353, NCTC 10951	Go0210319	Gp0304693	NA	https://doi.org/10.1002/9781118960608.gbm00012		+	NA	NA		+	NA	NA
Actinobacteria	Actinobacteria	Micromonosporales	Micromonosporaceae	Actinoplanes	philippinensis	NA	ATCC 12427, CBS 107.58, DSM 43019, NBRC 13878, HAMBI 1927, JCM 3001, NRRL 2506, RIA 468, UNCC P-15, VKM Ac-842	Go0029298	Gp0127288	2675903218	https://doi.org/10.1002/9781118960608.gbm00139		-	Keywords related to fermentation not matched	-		-	Keywords related to fermentation not matched	-
Actinobacteria	Actinobacteria	Micromonosporales	Micromonosporaceae	Actinoplanes	auranticolor	NA	ATCC 15330, DSM 43031, NBRC 12245, HAMBI 1975, JCM 3038, NRRL B-3343, UNCC 253, VKM Ac-648	Go0028902	NA	NA	https://doi.org/10.1002/9781118960608.gbm00139		-	Keywords related to fermentation not matched	-		-	Keywords related to fermentation not matched	-
Actinobacteria	Actinobacteria	Micromonosporales	Micromonosporaceae	Actinoplanes	brasiliensis	NA	ATCC 25844, DSM 43805, NBRC 13938, JCM 3196, NRRL B-16714, VKM Ac-1320	Go0028971	Gp0220377	2756170300	https://doi.org/10.1002/9781118960608.gbm00139		-	Keywords related to fermentation not matched	-		-	Keywords related to fermentation not matched	-
Actinobacteria	Actinobacteria	Micromonosporales	Micromonosporaceae	Actinoplanes	campanulatus	NA	ATCC 15348, CBS 190.64, DSM 43148, NBRC 12511, JCM 3059, NRRL B-3344, UNCC 65, VKM Ac-1319	Go0027821	NA	NA	https://doi.org/10.1002/9781118960608.gbm00139		-	Keywords related to fermentation not matched	-		-	Keywords related to fermentation not matched	-
Actinobacteria	Actinobacteria	Micromonosporales	Micromonosporaceae	Actinoplanes	capillaceus	NA	DSM 44859, NBRC 16408, JCM 10268, K95-5561, NBRC 16408	Go0027967	Gp0402003	NA	https://doi.org/10.1002/9781118960608.gbm00139		-	Keywords related to fermentation not matched	-		-	Keywords related to fermentation not matched	-
Actinobacteria	Actinobacteria	Micromonosporales	Micromonosporaceae	Actinoplanes	consettensis	NA	ATCC 49799, DSM 43942, NBRC 14913, LA 97, NCIB, NCIMB, 20027, NRRL B-16688	Go0456165	Gp0325162	NA	https://doi.org/10.1002/9781118960608.gbm00139		-	Keywords related to fermentation not matched	-		-	Keywords related to fermentation not matched	-
Actinobacteria	Actinobacteria	Micromonosporales	Micromonosporaceae	Actinoplanes	couchii	NA	CIP 109316, DSM 45050, GW8-1761	Go0031493	Gp0304925	NA	https://doi.org/10.1002/9781118960608.gbm00139		-	Keywords related to fermentation not matched	-		-	Keywords related to fermentation not matched	-
Actinobacteria	Actinobacteria	Micromonosporales	Micromonosporaceae	Actinoplanes	cyaneus	NA	DSM 46137, NBRC 14990, INA 1569, JCM 9082, VKM Ac-1095	Go0028972	Gp0194215	2724679919	https://doi.org/10.1002/9781118960608.gbm00139		-	Keywords related to fermentation not matched	-		-	Keywords related to fermentation not matched	-
Actinobacteria	Actinobacteria	Micromonosporales	Micromonosporaceae	Actinoplanes	deccanensis	NA	A/10655, ATCC 21983, DSM 43806, NBRC 13994, JCM 3247, NRRL B-16715	Go0027823	NA	NA	https://doi.org/10.1002/9781118960608.gbm00139		-	Keywords related to fermentation not matched	-		-	Keywords related to fermentation not matched	NA
Actinobacteria	Actinobacteria	Micromonosporales	Micromonosporaceae	Actinoplanes	derwentensis	NA	ATCC 49798, DSM 43941, NBRC 14935, JCM 7556, LA 107, NCIB, NCIMB, 12875, NRRL B-16692	Go0113080	Gp0116398	2634166338	https://doi.org/10.1002/9781118960608.gbm00139		-	Keywords related to fermentation not matched	-		-	Keywords related to fermentation not matched	NA
Actinobacteria	Actinobacteria	Micromonosporales	Micromonosporaceae	Actinoplanes	digitatis	NA	ATCC 15349, DSM 43149, NBRC 12512, JCM 3060, NRRL B-3345, VKM Ac-649	Go0029613	Gp0126942	NA	https://doi.org/10.1002/9781118960608.gbm00139		-	Keywords related to fermentation not matched	-		-	Keywords related to fermentation not matched	-
Actinobacteria	Actinobacteria	Micromonosporales	Micromonosporaceae	Actinoplanes	durhamensis	NA	ATCC 49800, DSM 43939, NBRC 14914, JCM 7625, LA 139, NCIB, NCIMB, 20041, NRRL B-16689	Go0027825	NA	NA	https://doi.org/10.1002/9781118960608.gbm00139		-	Keywords related to fermentation not matched	-		-	Keywords related to fermentation not matched	-
Actinobacteria	Actinobacteria	Micromonosporales	Micromonosporaceae	Actinoplanes	ferrugineus	NA	ATCC 29868, DSM 43807, NBRC 15555, JCM 3277, NRRL B-16718, X-14695	Go0027826	NA	NA	https://doi.org/10.1002/9781118960608.gbm00139		-	Keywords related to fermentation not matched	-		-	Keywords related to fermentation not matched	-
Actinobacteria	Actinobacteria	Micromonosporales	Micromonosporaceae	Actinoplanes	globisporus	NA	ATCC 23056, DSM 43857, NBRC 13912, JCM 3186	Go0013941	Gp0013941	2515154017	https://doi.org/10.1002/9781118960608.gbm00139		-	Keywords related to fermentation not matched	-		-	Keywords related to fermentation not matched	-
Actinobacteria	Actinobacteria	Micromonosporales	Micromonosporaceae	Actinoplanes	humidus	NA	ATCC 49801, DSM 43938, NBRC 14915, JCM 7555, LA 6, NCIB, NCIMB, 20000, NRRL B-16690	Go0027827	Gp0220393	NA	https://doi.org/10.1002/9781118960608.gbm00139		-	Keywords related to fermentation not matched	-		-	Keywords related to fermentation not matched	-
Actinobacteria	Actinobacteria	Micromonosporales	Micromonosporaceae	Actinoplanes	italicus	NA	A 5221, ATCC 27366, DSM 43146, NBRC 13911, JCM 3165, NRRL B-16722	Go0367388	Gp0207609	2728369518	https://doi.org/10.1002/9781118960608.gbm00139		-	Keywords related to fermentation not matched	-		-	Keywords related to fermentation not matched	-
Actinobacteria	Actinobacteria	Micromonosporales	Micromonosporaceae	Actinoplanes	liguriensis	NA	A/6353, ATCC 31048, BCRC 12121, CBS 355.75, DSM 43865, FH 2244, JCM 3250, KCC A-0250, NRRL B-16723	Go0028472	NA	NA	https://doi.org/10.1002/9781118960608.gbm00139		-	Keywords related to fermentation not matched	-		-	Keywords related to fermentation not matched	-
Actinobacteria	Actinobacteria	Micromonosporales	Micromonosporaceae	Actinoplanes	lobatus	NA	ATCC 15350, DSM 43150, NBRC 12513, JCM 3061, NRRL B-3346, VKM Ac-676	Go0027829	Gp0126935	NA	https://doi.org/10.1002/9781118960608.gbm00139		-	Keywords related to fermentation not matched	-		-	Keywords related to fermentation not matched	-
Actinobacteria	Actinobacteria	Micromonosporales	Micromonosporaceae	Actinoplanes	missouriensis	NA	ATCC 14538, DSM 43046, NBRC 13243, JCM 3121, NBRC 102363, NRRL B-3342, UNCC 431	Go0001116	Gp0001116	2513237176	https://doi.org/10.1002/9781118960608.gbm00139		-	Keywords related to fermentation not matched	NA		-	Keywords related to fermentation not matched	NA
Actinobacteria	Actinobacteria	Micromonosporales	Micromonosporaceae	Actinoplanes	palleronii	NA	ATCC 49797, DSM 43940, NBRC 14916, JCM 7626, LA 83, NCIB, NCIMB, 20021, NRRL B-16691	NA	NA	NA	https://doi.org/10.1002/9781118960608.gbm00139		-	Keywords related to fermentation not matched	-		-	Keywords related to fermentation not matched	-
Actinobacteria	Actinobacteria	Micromonosporales	Micromonosporaceae	Actinoplanes	rectilineatus	NA	ATCC 29234, DSM 43808, NBRC 13941, IMRU 3919, JCM 3194, NRRL B-16090, LL 7–10	Go0027832	NA	NA	https://doi.org/10.1002/9781118960608.gbm00139		-	Keywords related to fermentation not matched	-		-	Keywords related to fermentation not matched	-
Actinobacteria	Actinobacteria	Micromonosporales	Micromonosporaceae	Actinoplanes	regularis	NA	CBS 193.64, DSM 43151, NBRC 12514, JCM 3062, NRRL B-3347, UNCC 65, VKM Ac-650	Go0028973	Gp0194206	2724679777	https://doi.org/10.1002/9781118960608.gbm00139		-	Keywords related to fermentation not matched	-		-	Keywords related to fermentation not matched	NA
Actinobacteria	Actinobacteria	Micromonosporales	Micromonosporaceae	Actinoplanes	sichuanensis	NA	03-723, CCM 7526, KCTC 19460	Go0029610	NA	NA	https://doi.org/10.1002/9781118960608.gbm00139		-	Keywords related to fermentation not matched	-		-	Keywords related to fermentation not matched	-
Actinobacteria	Actinobacteria	Micromonosporales	Micromonosporaceae	Actinoplanes	teichomyceticus	NA	AB8327, ATCC 31121, BCRC 12106, DSM 43866, FH 2149, NBRC 13999, JCM 3252, KCC A-0252, NCIMB 12640, NRRL B-16726	Go0040312	Gp0220346, Gp0040312	2818991480	https://doi.org/10.1002/9781118960608.gbm00139		-	Keywords related to fermentation not matched	-		-	Keywords related to fermentation not matched	-
Actinobacteria	Actinobacteria	Micromonosporales	Micromonosporaceae	Actinoplanes	tereljensis	NA	MN07-A0371, NBRC 105297, VTCC D9-010	NA	NA	NA	https://doi.org/10.1002/9781118960608.gbm00139		-	Keywords related to fermentation not matched	-		-	Keywords related to fermentation not matched	-
Actinobacteria	Actinobacteria	Micromonosporales	Micromonosporaceae	Actinoplanes	toevensis	NA	MN07-A0368, NBRC 105298, VTCC D9–011	Go0030274	NA	NA	https://doi.org/10.1002/9781118960608.gbm00139		-	Keywords related to fermentation not matched	-		-	Keywords related to fermentation not matched	-
Actinobacteria	Actinobacteria	Micromonosporales	Micromonosporaceae	Actinoplanes	utahensis	NA	ATCC 14539, DSM 43147, NBRC 13244, JCM 3122, NRRL B-16727, UNCC 260, VKM Ac-674	Go0511525	Gp0402012	NA	https://doi.org/10.1002/9781118960608.gbm00139		-	Keywords related to fermentation not matched	-		-	Keywords related to fermentation not matched	-
Actinobacteria	Actinobacteria	Micromonosporales	Micromonosporaceae	Actinoplanes	xinjiangensis	NA	03–8772, CCM 7527, KCTC 19461	NA	NA	NA	https://doi.org/10.1002/9781118960608.gbm00139		-	Keywords related to fermentation not matched	-		-	Keywords related to fermentation not matched	NA
Actinobacteria	Actinobacteria	Propionibacteriales	Nocardioidaceae	Actinopolymorpha	singaporensis	NA	IM 7744, JCM 10761, NBRC 100040, NRRL B-24113	Go0027994	NA	NA	https://doi.org/10.1002/9781118960608.gbm00155		-	Keywords related to fermentation not matched	-		-	Keywords related to fermentation not matched	-
Actinobacteria	Actinobacteria	Propionibacteriales	Nocardioidaceae	Actinopolymorpha	alba	NA	YIM 48868, CCTCC AA 208030, DSM 45243, JCM 16897	Go0013942	Gp0013942	2515154155	https://doi.org/10.1002/9781118960608.gbm00155		-	Keywords related to fermentation not matched	NA		-	Keywords related to fermentation not matched	NA
Actinobacteria	Actinobacteria	Propionibacteriales	Nocardioidaceae	Actinopolymorpha	cephalotaxi	NA	I06–2230, CCM 7466T, DSM 45117, KCTC 19293	Go0511543	Gp0402030	2827628540	https://doi.org/10.1002/9781118960608.gbm00155		-	Keywords related to fermentation not matched	-		-	Keywords related to fermentation not matched	NA
Actinobacteria	Actinobacteria	Propionibacteriales	Nocardioidaceae	Actinopolymorpha	pittospori	NA	PIP 143, DSM 45354, ACM 5288	Go0031620	Gp0325140	NA	https://doi.org/10.1002/9781118960608.gbm00155		-	Keywords related to fermentation not matched	-		-	Keywords related to fermentation not matched	-
Actinobacteria	Actinobacteria	Propionibacteriales	Nocardioidaceae	Actinopolymorpha	rutila	NA	YIM 45725, CCTCC AA 206004, DSM 18448, JCM 16537	Go0030568	Gp0401994	2830934857	https://doi.org/10.1002/9781118960608.gbm00155		-	Keywords related to fermentation not matched	NA		-	Keywords related to fermentation not matched	-
Actinobacteria	Actinobacteria	Actinopolysporales	Actinopolysporaceae	Actinopolyspora	halophila	NA	ATCC 27976, DSM 43834, IFO, NBRC, 14106, JCM 3278, VKM Ac-871	Go0013943	Gp0014229	2517287026	https://doi.org/10.1002/9781118960608.gbm00016		-	Keywords related to fermentation not matched	-		-	Keywords related to fermentation not matched	-
Actinobacteria	Actinobacteria	Actinopolysporales	Actinopolysporaceae	Actinopolyspora	mortivallis	NA	HS-1, ATCC 49777, DSM 44261, IFO, NBRC, 15162, JCM 7550, VKM Ac-1974	Go0013801	Gp0013801	2516493031	https://doi.org/10.1002/9781118960608.gbm00016		-	Keywords related to fermentation not matched	-		-	Keywords related to fermentation not matched	-
Actinobacteria	Actinobacteria	Catenulisporales	Actinospicaceae	Actinospica	robiniae	NA	GE134769, DSM 44927, JCM 14908, NBRC 102112, NRRL B-24432	Go0008407	Gp0008407	2510065062	https://doi.org/10.1002/9781118960608.gbm00024		-	Keywords related to fermentation not matched	-		-	Keywords related to fermentation not matched	-
Actinobacteria	Actinobacteria	Catenulisporales	Actinospicaceae	Actinospica	acidiphila	NA	GE134766, DSM 44926, JCM 14896, NBRC 102107, NRRL B-24431	Go0026862	Gp0220402	NA	https://doi.org/10.1002/9781118960608.gbm00024		-	Keywords related to fermentation not matched	-		-	Keywords related to fermentation not matched	-
Actinobacteria	Actinobacteria	Pseudonocardiales	Pseudonocardiaceae	Actinosynnema	mirum	NA	ATCC 29888, DSM 43827, NBRC 14064, IMRU 3971, JCM 3225, NRRL B-12336, VKM Ac-843	Go0001922	Gp0001922	644736323	https://doi.org/10.1002/9781118960608.gbm00175		-	Keywords related to fermentation not matched	-		-	Keywords related to fermentation not matched	-
Actinobacteria	Actinobacteria	Pseudonocardiales	Pseudonocardiaceae	Actinosynnema	pretiosum	pretiosum	C-15003, N-1, ATCC 31281, DSM 44132, FERM-P 3992, NBRC 15621, JCM 7344, NRRL B-16060, VKM Ac-1963	Go0103586	Gp0103586	2596583522	https://doi.org/10.1002/9781118960608.gbm00175		-	Keywords related to fermentation not matched	-		-	Keywords related to fermentation not matched	-
Actinobacteria	Actinobacteria	Pseudonocardiales	Pseudonocardiaceae	Actinosynnema	pretiosum	auranticum	C-14482, N-1001, ATCC 31309, DSM 44131, FERM-P 4130, NBRC 15620, JCM 7343, NRRL B-16078, VKM Ac-1961	Go0029747	NA	NA	https://doi.org/10.1002/9781118960608.gbm00175		-	Keywords related to fermentation not matched	NA		-	Keywords related to fermentation not matched	-
Bacteroidetes	Cytophagia	Cytophagales	Cytophagaceae	Adhaeribacter	aquaticus	NA	MBRG1.5, DSM 16391, NCIMB 14008	Go0004775	Gp0004775	2511231049	https://doi.org/10.1002/9781118960608.gbm00259		-	Keywords related to fermentation not matched	NA		-	Keywords related to fermentation not matched	-
Bacteroidetes	Flavobacteriia	Flavobacteriales	Flavobacteriaceae	Aequorivita	antarctica	NA	SW49, ACAM 640, DSM 14231	Go0001890	NA	NA	https://doi.org/10.1002/9781118960608.gbm00293.pub2		-	Keywords related to fermentation not matched	-		-	Keywords related to fermentation not matched	-
Bacteroidetes	Flavobacteriia	Flavobacteriales	Flavobacteriaceae	Aequorivita	capsosiphonis	NA	A71, KCTC 22183, JCM 15070, DSM 23843	Go0013944	Gp0013944	2524023070	https://doi.org/10.1002/9781118960608.gbm00293.pub2		-	Keywords related to fermentation not matched	-		-	Keywords related to fermentation not matched	NA
Bacteroidetes	Flavobacteriia	Flavobacteriales	Flavobacteriaceae	Aequorivita	crocea	NA	Y12-2, ACAM 642, DSM 14293	NA	NA	NA	https://doi.org/10.1002/9781118960608.gbm00293.pub2		-	Keywords related to fermentation not matched	-		-	Keywords related to fermentation not matched	-
Bacteroidetes	Flavobacteriia	Flavobacteriales	Flavobacteriaceae	Aequorivita	lipolytica	NA	Y10-2, ACAM 641, DSM 14236	Go0027753	NA	NA	https://doi.org/10.1002/9781118960608.gbm00293.pub2		-	Keywords related to fermentation not matched	-		-	Keywords related to fermentation not matched	-
Bacteroidetes	Flavobacteriia	Flavobacteriales	Flavobacteriaceae	Aequorivita	sublithincola	NA	9-3, ACAM 643, DSM 14238, LMG 21432, CIP 107454	Go0004856	Gp0004856	2509276063	https://doi.org/10.1002/9781118960608.gbm00293.pub2		-	Keywords related to fermentation not matched	-		-	Keywords related to fermentation not matched	-
Bacteroidetes	Flavobacteriia	Flavobacteriales	Flavobacteriaceae	Aequorivita	viscosa	NA	8-1b, CGMCC 1.11023, JCM 18497	Go0115648	Gp0119897	2667527447	https://doi.org/10.1002/9781118960608.gbm00293.pub2		-	Keywords related to fermentation not matched	-		-	Keywords related to fermentation not matched	-
Actinobacteria	Actinobacteria	Bifidobacteriales	Bifidobacteriaceae	Aeriscardovia	aeriphila	NA	T6, LMG 21773, NCIMB 13939	Go0027043	Gp0313330	2788500099	https://doi.org/10.1002/9781118960608.gbm00017		+	NA	+		-	Keywords related to fermentation not matched	NA
Firmicutes	Bacilli	Lactobacillales	Aerococcaceae	Aerococcus	viridans	NA	ATCC 11563, CCM 1914, CCUG 4311, CIP 54.145, DSM 20340, HAMBI 1583, LMG 17931, NBRC 12219, NCAIM B.01070, NCTC 8251	Go0230351	Gp0341898	2811995224	https://doi.org/10.1002/9781118960608.gbm00581		-	Keywords related to fermentation not matched	-		-	Keywords related to fermentation not matched	-
Firmicutes	Bacilli	Lactobacillales	Aerococcaceae	Aerococcus	christensenii	NA	UW06, CCUG 28831, CIP 106115	Go0138038	Gp0143074	2687453475	https://doi.org/10.1002/9781118960608.gbm00581		-	Keywords related to fermentation not matched	-		-	Keywords related to fermentation not matched	-
Firmicutes	Bacilli	Lactobacillales	Aerococcaceae	Aerococcus	sanguinicola	NA	CCUG 43001, CIP 106533, JCM 11549	Go0138041	Gp0143077	2687453481	https://doi.org/10.1002/9781118960608.gbm00581		-	Keywords related to fermentation not matched	-		-	Keywords related to fermentation not matched	NA
Firmicutes	Bacilli	Lactobacillales	Aerococcaceae	Aerococcus	urinae	NA	E2, ATCC 51268, CCUG 29291, CCUG 29564, CCUG 34223, CCUG 36881, CIP 104688, DSM 7446, NBRC 15544, NCFB 2893, NCIMB 702893, NCTC 12142	Go0023556	Gp0023556	2681812972	https://doi.org/10.1002/9781118960608.gbm00581		-	Keywords related to fermentation not matched	-		-	Keywords related to fermentation not matched	-
Firmicutes	Bacilli	Lactobacillales	Aerococcaceae	Aerococcus	urinaehominis	NA	CCUG 42038B, CIP 106675	Go0138040	Gp0143076	2687453476	https://doi.org/10.1002/9781118960608.gbm00581		-	Keywords related to fermentation not matched	-		-	Keywords related to fermentation not matched	-
Actinobacteria	Actinobacteria	Propionibacteriales	Nocardioidaceae	Aeromicrobium	erythreum	NA	NRRL B-3381, ATCC 51598, DSM 8599, JCM 8359, LMG 16472, NBRC 15406, NRRL B-3381	NA	NA	NA	https://doi.org/10.1002/9781118960608.gbm00156		-	Not fermentative	-		-	Not fermentative	NA
Actinobacteria	Actinobacteria	Propionibacteriales	Nocardioidaceae	Aeromicrobium	alkaliterrae	NA	KSL-107, KCTC 19073, DSM 16824, JCM 13518	Go0026850	NA	NA	https://doi.org/10.1002/9781118960608.gbm00156		-	Not fermentative	-		-	Not fermentative	-
Actinobacteria	Actinobacteria	Propionibacteriales	Nocardioidaceae	Aeromicrobium	fastidiosum	NA	J41, ATCC 49363, DSM 10552, IFO, NBRC, 14897, JCM 8088, LMG 16205, NCIB, NCIMB, 12713, VKM Ac-1324	Go0028974	NA	NA	https://doi.org/10.1002/9781118960608.gbm00156		-	Not fermentative	-		-	Not fermentative	-
Actinobacteria	Actinobacteria	Propionibacteriales	Nocardioidaceae	Aeromicrobium	flavum	NA	TYLN1, CCTCC AB 206046, DSM 19355	Go0030896	NA	NA	https://doi.org/10.1002/9781118960608.gbm00156		-	Not fermentative	-		-	Not fermentative	-
Actinobacteria	Actinobacteria	Propionibacteriales	Nocardioidaceae	Aeromicrobium	ginsengisoli	NA	Gsoil 098, GBS 39, JCM 14732, KCTC 19207	Go0026417	NA	NA	https://doi.org/10.1002/9781118960608.gbm00156		-	Not fermentative	-		-	Not fermentative	NA
Actinobacteria	Actinobacteria	Propionibacteriales	Nocardioidaceae	Aeromicrobium	halocynthiae	NA	KME 001, JCM 15749, KCCM 90079	Go0030209	NA	NA	https://doi.org/10.1002/9781118960608.gbm00156		-	Not fermentative	-		-	Not fermentative	-
Actinobacteria	Actinobacteria	Propionibacteriales	Nocardioidaceae	Aeromicrobium	marinum	NA	T2, DSM 15272, JCM 13314, LMG 21768	Go0003594	Gp0003594	645951844	https://doi.org/10.1002/9781118960608.gbm00156		-	Not fermentative	-		-	Not fermentative	-
Actinobacteria	Actinobacteria	Propionibacteriales	Nocardioidaceae	Aeromicrobium	panaciterrae	NA	Gsoil 161, KCTC 19131, DSM 17939, CCUG 52476	Go0026414	NA	NA	https://doi.org/10.1002/9781118960608.gbm00156		-	Not fermentative	+		-	Not fermentative	NA
Actinobacteria	Actinobacteria	Propionibacteriales	Nocardioidaceae	Aeromicrobium	ponti	NA	HSW-1, DSM 19178, KACC 20565	Go0031085	NA	NA	https://doi.org/10.1002/9781118960608.gbm00156		-	Not fermentative	-		-	Not fermentative	NA
Actinobacteria	Actinobacteria	Propionibacteriales	Nocardioidaceae	Aeromicrobium	tamlense	NA	SSW1-57, JCM 13811, CIP 09549, DSM 19087, NRRL B-24466	Go0030611	Gp0126946	2833982808	https://doi.org/10.1002/9781118960608.gbm00156		-	Not fermentative	-		-	Not fermentative	-
Proteobacteria	Gammaproteobacteria	Aeromonadales	Aeromonadaceae	Aeromonas	hydrophila	NA	ATCC 7966, DSM 30187	Go0000262	Gp0000262	639633004	https://doi.org/10.1002/9781118960608.gbm01081		+	NA	+		-	Acetate not mentioned as endproduct	NA
Proteobacteria	Gammaproteobacteria	Aeromonadales	Aeromonadaceae	Aeromonas	allosaccharophila	NA	ATCC 51208, CECT 4199, DSM 11576	Go0029668	Gp0122572	2648501309	https://doi.org/10.1002/9781118960608.gbm01081		+	NA	+		-	Acetate not mentioned as endproduct	-
Proteobacteria	Gammaproteobacteria	Aeromonadales	Aeromonadaceae	Aeromonas	bestiarum	NA	ATCC 51108, CDC 9533–76	Go0028667	NA	NA	https://doi.org/10.1002/9781118960608.gbm01081		+	NA	+		-	Acetate not mentioned as endproduct	-
Proteobacteria	Gammaproteobacteria	Aeromonadales	Aeromonadaceae	Aeromonas	caviae	NA	ATCC 15468, DSM 7323, NCIMB 13016	Go0290451	NA	NA	https://doi.org/10.1002/9781118960608.gbm01081		+	NA	+		-	Acetate not mentioned as endproduct	-
Proteobacteria	Gammaproteobacteria	Aeromonadales	Aeromonadaceae	Aeromonas	encheleia	NA	ATCC 51929, CECT 4342, DSM 11577	Go0117631	Gp0122577	2639762835	https://doi.org/10.1002/9781118960608.gbm01081		+	NA	+		-	Acetate not mentioned as endproduct	NA
Proteobacteria	Gammaproteobacteria	Aeromonadales	Aeromonadaceae	Aeromonas	eucrenophila	NA	ATCC 23309, NCMB 74	NA	NA	NA	https://doi.org/10.1002/9781118960608.gbm01081		+	NA	+		-	Acetate not mentioned as endproduct	-
Proteobacteria	Gammaproteobacteria	Aeromonadales	Aeromonadaceae	Aeromonas	jandaei	NA	ATCC 49568, DSM 7311	Go0029596	NA	NA	https://doi.org/10.1002/9781118960608.gbm01081		+	NA	+		-	Acetate not mentioned as endproduct	-
Proteobacteria	Gammaproteobacteria	Aeromonadales	Aeromonadaceae	Aeromonas	media	NA	ATCC 33907, DSM 4881	Go0258590	NA	NA	https://doi.org/10.1002/9781118960608.gbm01081		+	NA	+		-	Acetate not mentioned as endproduct	-
Proteobacteria	Gammaproteobacteria	Aeromonadales	Aeromonadaceae	Aeromonas	popoffii	NA	LMG 17541	Go0028558	NA	NA	https://doi.org/10.1002/9781118960608.gbm01081		+	NA	NA		-	Acetate not mentioned as endproduct	-
Proteobacteria	Gammaproteobacteria	Aeromonadales	Aeromonadaceae	Aeromonas	salmonicida	salmonicida	ATCC 33658, NCMB 1102	Go0144497	Gp0150110	2744054639	https://doi.org/10.1002/9781118960608.gbm01081		+	NA	+		-	Acetate not mentioned as endproduct	-
Proteobacteria	Gammaproteobacteria	Aeromonadales	Aeromonadaceae	Aeromonas	salmonicida	achromogenes	ATCC 33659, NCMB 1110	Go0032548	NA	NA	https://doi.org/10.1002/9781118960608.gbm01081		+	NA	NA		-	Acetate not mentioned as endproduct	-
Proteobacteria	Gammaproteobacteria	Aeromonadales	Aeromonadaceae	Aeromonas	salmonicida	masoucida	ATCC 27013	Go0213876	NA	NA	https://doi.org/10.1002/9781118960608.gbm01081		+	NA	+		-	Acetate not mentioned as endproduct	NA
Proteobacteria	Gammaproteobacteria	Aeromonadales	Aeromonadaceae	Aeromonas	salmonicida	pectinolytica	34mel, DSM 12609	Go0042244	Gp0301698, Gp0042244	2545824637	https://doi.org/10.1002/9781118960608.gbm01081		+	NA	NA		-	Acetate not mentioned as endproduct	-
Proteobacteria	Gammaproteobacteria	Aeromonadales	Aeromonadaceae	Aeromonas	salmonicida	smithia	138, ATCC 49393, CCM 4103	Go0214180	NA	NA	https://doi.org/10.1002/9781118960608.gbm01081		+	NA	+		-	Acetate not mentioned as endproduct	NA
Proteobacteria	Gammaproteobacteria	Aeromonadales	Aeromonadaceae	Aeromonas	schubertii	NA	ATCC 43700, DSM 4882	Go0125711	Gp0134009	2700989550	https://doi.org/10.1002/9781118960608.gbm01081		+	NA	NA		-	Acetate not mentioned as endproduct	-
Proteobacteria	Gammaproteobacteria	Aeromonadales	Aeromonadaceae	Aeromonas	sobria	NA	ATCC 43979, CIP 7433, NCIMB 12065	Go0029593	NA	NA	https://doi.org/10.1002/9781118960608.gbm01081		+	NA	+		-	Acetate not mentioned as endproduct	-
Proteobacteria	Gammaproteobacteria	Aeromonadales	Aeromonadaceae	Aeromonas	trota	NA	AH2, ATCC 49657, DSM 7312	Go0029815	NA	NA	https://doi.org/10.1002/9781118960608.gbm01081		+	NA	+		-	Acetate not mentioned as endproduct	-
Proteobacteria	Gammaproteobacteria	Aeromonadales	Aeromonadaceae	Aeromonas	veronii	veronii	ATCC 35624, DSM 7386	Go0184443	NA	NA	https://doi.org/10.1002/9781118960608.gbm01081		+	NA	+		-	Acetate not mentioned as endproduct	NA
Proteobacteria	Gammaproteobacteria	Aeromonadales	Aeromonadaceae	Aeromonas	veronii	sobria	ATCC 9071	Go0183725	NA	NA	https://doi.org/10.1002/9781118960608.gbm01081		+	NA	+		-	Acetate not mentioned as endproduct	-
Proteobacteria	Gammaproteobacteria	Aeromonadales	Aeromonadaceae	Aeromonas	arequipensis	NA	NA	NA	NA	NA	https://doi.org/10.1002/9781118960608.gbm01081		+	NA	NA		-	Acetate not mentioned as endproduct	-
Proteobacteria	Gammaproteobacteria	Aeromonadales	Aeromonadaceae	Aeromonas	dechromatica	NA	NA	NA	NA	NA	https://doi.org/10.1002/9781118960608.gbm01081		+	NA	+		-	Acetate not mentioned as endproduct	NA
Proteobacteria	Gammaproteobacteria	Aeromonadales	Aeromonadaceae	Aeromonas	guangheii	NA	95–173	NA	NA	NA	https://doi.org/10.1002/9781118960608.gbm01081		+	NA	+		-	Acetate not mentioned as endproduct	-
Proteobacteria	Gammaproteobacteria	Aeromonadales	Aeromonadaceae	Aeromonas	pastoria	NA	ATCC 43946	NA	NA	NA	https://doi.org/10.1002/9781118960608.gbm01081		+	NA	+		-	Acetate not mentioned as endproduct	-
Crenarchaeota	Thermoprotei	Desulfurococcales	Desulfurococcaceae	Aeropyrum	pernix	NA	K1, JCM 9820	Go0000767	Gp0225951, Gp0225950, Gp0000767	NA	https://doi.org/10.1002/9781118960608.gbm00386		-	Keywords related to fermentation not matched	-		-	Keywords related to fermentation not matched	-
Actinobacteria	Actinobacteria	Propionibacteriales	Propionibacteriaceae	Aestuariimicrobium	kwangyangense	NA	R27, KCTC 19182, JCM 14204	NA	NA	NA	https://doi.org/10.1002/9781118960608.gbm00160		-	Keywords related to fermentation not matched	-		-	Keywords related to fermentation not matched	-
Proteobacteria	Alphaproteobacteria	Rhizobiales	Bradyrhizobiaceae	Afipia	felis	NA	BV, ATCC 53690, CDC B91-007352, DSM 7326	Go0008092	Gp0008092	2537561903	https://doi.org/10.1002/9781118960608.gbm00798		-	Not fermentative	+		-	Not fermentative	-
Proteobacteria	Alphaproteobacteria	Rhizobiales	Bradyrhizobiaceae	Afipia	broomeae	NA	ATCC 49717, CDC B91-007286, DSM 7327	Go0008053	Gp0008053	2537561905	https://doi.org/10.1002/9781118960608.gbm00798		-	Not fermentative	+		-	Not fermentative	-
Proteobacteria	Alphaproteobacteria	Rhizobiales	Bradyrhizobiaceae	Afipia	clevelandensis	NA	ATCC 49720, CDC B91-007353, DSM 7315	Go0008054	Gp0008054	2537561906	https://doi.org/10.1002/9781118960608.gbm00798		-	Not fermentative	+		-	Not fermentative	-
Proteobacteria	Alphaproteobacteria	Rhizobiales	Bradyrhizobiaceae	Afipia	genomospecies	genomospecies 1	ATCC 49721, CDC B91-007287	NA	NA	NA	https://doi.org/10.1002/9781118960608.gbm00798		-	Not fermentative	+		-	Not fermentative	-
Proteobacteria	Alphaproteobacteria	Rhizobiales	Bradyrhizobiaceae	Afipia	genomospecies	genomospecies 2	ATCC 49722, CDC B91-007290	NA	NA	NA	https://doi.org/10.1002/9781118960608.gbm00798		-	Not fermentative	+		-	Not fermentative	-
Proteobacteria	Alphaproteobacteria	Rhizobiales	Bradyrhizobiaceae	Afipia	genomospecies	genomospecies 3	ATCC 49723, CDC B91-00729	NA	NA	NA	https://doi.org/10.1002/9781118960608.gbm00798		-	Not fermentative	+		-	Not fermentative	-
Actinobacteria	Actinobacteria	Micrococcales	Microbacteriaceae	Agreia	bicolorata	NA	DL-4, DSM 14575, JCM 12206, NBRC 103053, VKM Ac-1804	Go0027733	NA	NA	https://doi.org/10.1002/9781118960608.gbm00091		-	Keywords related to fermentation not matched	-		-	Keywords related to fermentation not matched	-
Actinobacteria	Actinobacteria	Micrococcales	Microbacteriaceae	Agreia	pratensis	NA	P 229/10, DSM 14246, JCM 12145, LMG 21000, NBRC 103054, VKM Ac-2510	Go0027420	Gp0157047	2708742395	https://doi.org/10.1002/9781118960608.gbm00091		-	Keywords related to fermentation not matched	-		-	Keywords related to fermentation not matched	-
Proteobacteria	Alphaproteobacteria	Rhizobiales	Rhizobiaceae	Agrobacterium	tumefaciens	NA	ATCC 23308, DSM 30205, ICMP 5856, LMG 187, NCPPB 2437	Go0224935	NA	NA	https://doi.org/10.1002/9781118960608.gbm00842		-	Keywords related to fermentation not matched	-		-	Keywords related to fermentation not matched	-
Proteobacteria	Alphaproteobacteria	Rhizobiales	Rhizobiaceae	Agrobacterium	rhizogenes	NA	ATCC 11325, DSM 30148, ICMP 5794, IFO 13257, LMG 150, NCPPB 2991	Go0231439	NA	NA	https://doi.org/10.1002/9781118960608.gbm00842		-	Keywords related to fermentation not matched	-		-	Keywords related to fermentation not matched	-
Proteobacteria	Alphaproteobacteria	Rhizobiales	Rhizobiaceae	Agrobacterium	rubi	NA	ATCC 13335, CFBP 1317, ICMP 6428, IFO 13261, LMG 156, NCPPB 1854	Go0231746	NA	NA	https://doi.org/10.1002/9781118960608.gbm00842		-	Keywords related to fermentation not matched	-		-	Keywords related to fermentation not matched	-
Proteobacteria	Alphaproteobacteria	Rhizobiales	Rhizobiaceae	Agrobacterium	vitis	NA	ATCC 49767, ICMP 10752, LMG 8750, NCPPB 3554	Go0139968	Gp0145060	2728368991	https://doi.org/10.1002/9781118960608.gbm00842		-	Keywords related to fermentation not matched	-		-	Keywords related to fermentation not matched	-
Actinobacteria	Actinobacteria	Micrococcales	Microbacteriaceae	Agrococcus	jenensis	NA	2002-39/1, ATCC 700087, CCUG 35514, CIP 106528, DSM 9580, NBRC 16126, JCM 9950, NBRC 100415	Go0028839	Gp0220378	2781126042	https://doi.org/10.1002/9781118960608.gbm00092		-	Not fermentative	-		-	Not fermentative	-
Actinobacteria	Actinobacteria	Micrococcales	Microbacteriaceae	Agrococcus	baldri	NA	V-108, CCM 4953, DSM 14215, JCM 12132, NBRC 103055	Go0102004	Gp0102004	NA	https://doi.org/10.1002/9781118960608.gbm00092		-	Not fermentative	-		-	Not fermentative	NA
Actinobacteria	Actinobacteria	Micrococcales	Microbacteriaceae	Agrococcus	casei	NA	R-17892t2, DSM 18061, JCM 14916, LMG 22410	Go0034516	Gp0376216, Gp0034516	2835022881	https://doi.org/10.1002/9781118960608.gbm00092		-	Not fermentative	-		-	Not fermentative	-
Actinobacteria	Actinobacteria	Micrococcales	Microbacteriaceae	Agrococcus	citreus	NA	D-1/1a, ATCC 700859, CIP 106287, DSM 12453, JCM 12398	Go0024970	NA	NA	https://doi.org/10.1002/9781118960608.gbm00092		-	Not fermentative	-		-	Not fermentative	NA
Actinobacteria	Actinobacteria	Micrococcales	Microbacteriaceae	Agrococcus	jejuensis	NA	SSW1-48, JCM 14256, KCTC 19198	Go0031398	NA	NA	https://doi.org/10.1002/9781118960608.gbm00092		-	Not fermentative	NA		-	Not fermentative	-
Actinobacteria	Actinobacteria	Micrococcales	Microbacteriaceae	Agrococcus	lahaulensis	NA	K22-21, DSM 17612, JCM 14301, MTCC 7154	Go0014005	Gp0014005	2524023149	https://doi.org/10.1002/9781118960608.gbm00092		-	Not fermentative	-		-	Not fermentative	-
Actinobacteria	Actinobacteria	Micrococcales	Microbacteriaceae	Agrococcus	versicolor	NA	K 114/01, DSM 19812, LMG 24386	Go0030856	NA	NA	https://doi.org/10.1002/9781118960608.gbm00092		-	Not fermentative	-		-	Not fermentative	-
Proteobacteria	Alphaproteobacteria	Rhizobiales	Bradyrhizobiaceae	Agromonas	oligotrophica	NA	ATCC 43045, DSM 12412, JCM1494	NA	NA	NA	https://doi.org/10.1002/9781118960608.gbm00799		-	Keywords related to fermentation not matched	-		-	Keywords related to fermentation not matched	-
Actinobacteria	Actinobacteria	Micrococcales	Microbacteriaceae	Agromyces	albus	NA	UCM Ac-623, CIP 108259, DSM 15934, JCM 13565, NBRC 103057, VKM Ac-1800	Go0026718	NA	NA	https://doi.org/10.1002/9781118960608.gbm00093.pub2		-	Not mentioned that they are fermentative	NA		-	Acetate not mentioned as endproduct	-
Actinobacteria	Actinobacteria	Micrococcales	Microbacteriaceae	Agromyces	allii	NA	UMS-62, CIP 109546, KCTC 19181, JCM 13584	Go0031140	NA	NA	https://doi.org/10.1002/9781118960608.gbm00093.pub2		-	Not mentioned that they are fermentative	-		-	Acetate not mentioned as endproduct	-
Actinobacteria	Actinobacteria	Micrococcales	Microbacteriaceae	Agromyces	atrinae	NA	P27, KCTC 19593, JCM 15913	NA	NA	NA	https://doi.org/10.1002/9781118960608.gbm00093.pub2		-	Not mentioned that they are fermentative	NA		-	Acetate not mentioned as endproduct	-
Actinobacteria	Actinobacteria	Micrococcales	Microbacteriaceae	Agromyces	aurantiacus	NA	YIM 21741, AS 4.1717, CCTCC 001012, DSM 14598, JCM 12113	Go0027517	NA	NA	https://doi.org/10.1002/9781118960608.gbm00093.pub2		-	Not mentioned that they are fermentative	-		-	Acetate not mentioned as endproduct	-
Actinobacteria	Actinobacteria	Micrococcales	Microbacteriaceae	Agromyces	bauzanensis	NA	BZ41, DSM 22275, CGMCC 1.8984	Go0030063	NA	NA	https://doi.org/10.1002/9781118960608.gbm00093.pub2		-	Not mentioned that they are fermentative	NA		-	Acetate not mentioned as endproduct	-
Actinobacteria	Actinobacteria	Micrococcales	Microbacteriaceae	Agromyces	bracchium	NA	65, DSM 14596, NBRC 16238, JCM 11433, VKM Ac-2088	NA	NA	NA	https://doi.org/10.1002/9781118960608.gbm00093.pub2		-	Not mentioned that they are fermentative	-		-	Acetate not mentioned as endproduct	-
Actinobacteria	Actinobacteria	Micrococcales	Microbacteriaceae	Agromyces	cerinus	cerinus	ATCC 51762, CIP 103632, DSM 8595, NBRC 15780, JCM 9083, LMG 16155, VKM Ac-1340	Go0029992	Gp0148748	2698536811	https://doi.org/10.1002/9781118960608.gbm00093.pub2		-	Not mentioned that they are fermentative	-		-	Acetate not mentioned as endproduct	-
Actinobacteria	Actinobacteria	Micrococcales	Microbacteriaceae	Agromyces	cerinus	nitratus	ATCC 51763, CIP 103634, DSM 8596, IMET 11532, NBRC 15783, JCM 9084, LMG 16157, VKM Ac-1351	Go0029994	NA	NA	https://doi.org/10.1002/9781118960608.gbm00093.pub2		-	Not mentioned that they are fermentative	-		-	Acetate not mentioned as endproduct	-
Actinobacteria	Actinobacteria	Micrococcales	Microbacteriaceae	Agromyces	flavus	NA	CPCC 202695, CCM 7623, DSM 22059, KCTC 19578	Go0030353	Gp0116405	2634166342	https://doi.org/10.1002/9781118960608.gbm00093.pub2		-	Not mentioned that they are fermentative	-		-	Acetate not mentioned as endproduct	-
Actinobacteria	Actinobacteria	Micrococcales	Microbacteriaceae	Agromyces	fucosus	NA	ATCC 51764, CCUG 35506, CIP 103633, DSM 8597, NBRC 15781, IMET 11529, JCM 9085, LMG 16156, VKM Ac-1345	Go0029993	NA	NA	https://doi.org/10.1002/9781118960608.gbm00093.pub2		-	Not mentioned that they are fermentative	NA		-	Acetate not mentioned as endproduct	-
Actinobacteria	Actinobacteria	Micrococcales	Microbacteriaceae	Agromyces	hippuratus	NA	ATCC 51765, CIP 103635, DSM 8598, NBRC 15782, JCM 9086, LMG 16158, VKM Ac-1352	Go0119878	Gp0127001	NA	https://doi.org/10.1002/9781118960608.gbm00093.pub2		-	Not mentioned that they are fermentative	-		-	Acetate not mentioned as endproduct	-
Actinobacteria	Actinobacteria	Micrococcales	Microbacteriaceae	Agromyces	humatus	NA	CD5, CIP 108741, DSM 16389, HKI 0327, JCM 14319, NCIMB 14012	Go0026919	NA	NA	https://doi.org/10.1002/9781118960608.gbm00093.pub2		-	Not mentioned that they are fermentative	-		-	Acetate not mentioned as endproduct	-
Actinobacteria	Actinobacteria	Micrococcales	Microbacteriaceae	Agromyces	indicus	NA	NIO-1018, CCTCC AB2011122, JCM 17573	NA	NA	NA	https://doi.org/10.1002/9781118960608.gbm00093.pub2		-	Not mentioned that they are fermentative	NA		-	Acetate not mentioned as endproduct	-
Actinobacteria	Actinobacteria	Micrococcales	Microbacteriaceae	Agromyces	insulae	NA	CFH S0483, KCTC 39117, CCTCC AB 2014301	NA	NA	NA	https://doi.org/10.1002/9781118960608.gbm00093.pub2		-	Not mentioned that they are fermentative	-		-	Acetate not mentioned as endproduct	NA
Actinobacteria	Actinobacteria	Micrococcales	Microbacteriaceae	Agromyces	iriomotensis	NA	IY07-20, DSM 26155, NBRC 106452	NA	NA	NA	https://doi.org/10.1002/9781118960608.gbm00093.pub2		-	Not mentioned that they are fermentative	-		-	Acetate not mentioned as endproduct	-
Actinobacteria	Actinobacteria	Micrococcales	Microbacteriaceae	Agromyces	italicus	NA	CD1, DSM 16388, HKI 0325, IAM 15273, JCM 14320, NCIMB 14011	Go0014006	Gp0014006	2524023150	https://doi.org/10.1002/9781118960608.gbm00093.pub2		-	Not mentioned that they are fermentative	-		-	Acetate not mentioned as endproduct	-
Actinobacteria	Actinobacteria	Micrococcales	Microbacteriaceae	Agromyces	lapidis	NA	CD55, DSM 16390, HKI 0324, IAM 15275, JCM 14321, NCIMB 14013	Go0026920	NA	NA	https://doi.org/10.1002/9781118960608.gbm00093.pub2		-	Not mentioned that they are fermentative	NA		-	Acetate not mentioned as endproduct	-
Actinobacteria	Actinobacteria	Micrococcales	Microbacteriaceae	Agromyces	luteolus	NA	8, DSM 14595, JCM 11431, NBRC 16235, NCIMB 13882, VKM Ac-2085	NA	NA	NA	https://doi.org/10.1002/9781118960608.gbm00093.pub2		-	Not mentioned that they are fermentative	-		-	Acetate not mentioned as endproduct	-
Actinobacteria	Actinobacteria	Micrococcales	Microbacteriaceae	Agromyces	marinus	NA	H23-8, DSM 26151, NBRC 109019	NA	NA	NA	https://doi.org/10.1002/9781118960608.gbm00093.pub2		+	NA	-		-	Acetate not mentioned as endproduct	NA
Actinobacteria	Actinobacteria	Micrococcales	Microbacteriaceae	Agromyces	mediolanus	NA	ATCC 14004, CIP 104860, DSM 20152, JCM 3346, NBRC 15704, NCIMB 7206, VKM Ac-1388	Go0029739	NA	NA	https://doi.org/10.1002/9781118960608.gbm00093.pub2		-	Not mentioned that they are fermentative	-		-	Acetate not mentioned as endproduct	-
Actinobacteria	Actinobacteria	Micrococcales	Microbacteriaceae	Agromyces	neolithicus	NA	23-23, CIP 108987, DSM 16197, HKI 0321, JCM 4322, NCIMB 13990	Go0026669	NA	NA	https://doi.org/10.1002/9781118960608.gbm00093.pub2		-	Not mentioned that they are fermentative	-		-	Acetate not mentioned as endproduct	-
Actinobacteria	Actinobacteria	Micrococcales	Microbacteriaceae	Agromyces	ramosus	NA	ATCC 25173, CIP 103037, DSM 43045, JCM 3108, LMG 16680, NBRC 13899, VKM Ac-1198	Go0030064	Gp0325675	2799112209	https://doi.org/10.1002/9781118960608.gbm00093.pub2		+	NA	+		-	Acetate not mentioned as endproduct	-
Actinobacteria	Actinobacteria	Micrococcales	Microbacteriaceae	Agromyces	rhizospherae	NA	14, ATCC BAA-402, CIP 108986, DSM 14597, IAM 15153, IFO 16236, JCM 11432, KCTC 13908, NBRC 16236, JCM 1143, VKM Ac-2086	Go0027803	NA	NA	https://doi.org/10.1002/9781118960608.gbm00093.pub2		-	Not mentioned that they are fermentative	-		-	Acetate not mentioned as endproduct	-
Actinobacteria	Actinobacteria	Micrococcales	Microbacteriaceae	Agromyces	salentinus	NA	20-5, CIP 108989, DSM 16198, HKI 0320, JCM 14323, NCIMB 13989	Go0026670	NA	NA	https://doi.org/10.1002/9781118960608.gbm00093.pub2		-	Not mentioned that they are fermentative	-		-	Acetate not mentioned as endproduct	-
Actinobacteria	Actinobacteria	Micrococcales	Microbacteriaceae	Agromyces	soli	NA	MJ21, KCTC 19549, JCM 16247	Go0031716	NA	NA	https://doi.org/10.1002/9781118960608.gbm00093.pub2		-	Not mentioned that they are fermentative	-		-	Acetate not mentioned as endproduct	-
Actinobacteria	Actinobacteria	Micrococcales	Microbacteriaceae	Agromyces	subbeticus	NA	Z33, CIP 108957, DSM 16689, HKI 0340, JCM 14324, NCIMB 14025	Go0014007	Gp0014007	2524023187	https://doi.org/10.1002/9781118960608.gbm00093.pub2		-	Not mentioned that they are fermentative	-		-	Acetate not mentioned as endproduct	-
Actinobacteria	Actinobacteria	Micrococcales	Microbacteriaceae	Agromyces	subtropicus	NA	IY07-56, NBRC 106454, DSM 26153	NA	NA	NA	https://doi.org/10.1002/9781118960608.gbm00093.pub2		-	Not mentioned that they are fermentative	NA		-	Acetate not mentioned as endproduct	-
Actinobacteria	Actinobacteria	Micrococcales	Microbacteriaceae	Agromyces	terreus	NA	DS-10, JCM 14581, KCTC 19216	NA	NA	NA	https://doi.org/10.1002/9781118960608.gbm00093.pub2		-	Not mentioned that they are fermentative	NA		-	Acetate not mentioned as endproduct	-
Actinobacteria	Actinobacteria	Micrococcales	Microbacteriaceae	Agromyces	tropicus	NA	CM9-9, JCM 15672, BCC 34764	Go0030193	NA	NA	https://doi.org/10.1002/9781118960608.gbm00093.pub2		-	Not mentioned that they are fermentative	-		-	Acetate not mentioned as endproduct	-
Actinobacteria	Actinobacteria	Micrococcales	Microbacteriaceae	Agromyces	ulmi	NA	XIL01, CIP 108592, DSM 15747, JCM 13315, LMG 21954	Go0093110	Gp0093110	2734481940	https://doi.org/10.1002/9781118960608.gbm00093.pub2		-	Not mentioned that they are fermentative	-		-	Acetate not mentioned as endproduct	-
Actinobacteria	Actinobacteria	Micrococcales	Microbacteriaceae	Agromyces	arachidis	NA	AK-1, MTCC 10524, JCM 19251	NA	NA	NA	https://doi.org/10.1002/9781118960608.gbm00093.pub2		-	Not mentioned that they are fermentative	-		-	Acetate not mentioned as endproduct	NA
Proteobacteria	Alphaproteobacteria	Rhodobacterales	Rhodobacteraceae	Ahrensia	kieliensis	NA	B9, ATCC 25656, DSM 5980, IAM 12618, IFO 15762, NCMB 2205	NA	NA	NA	https://doi.org/10.1002/9781118960608.gbm00850		-	Keywords related to fermentation not matched	-		-	Keywords related to fermentation not matched	-
Verrucomicrobia	Verrucomicrobiae	Verrucomicrobiales	Akkermansiaceae	Akkermansia	muciniphila	NA	Muc, ATCC BAA-835, CIP 107961	NA	NA	NA	https://doi.org/10.1002/9781118960608.gbm01282		+	NA	+		+	NA	+
Proteobacteria	Alphaproteobacteria	Rhizobiales	Methylocystaceae	Albibacter	methylovorans	NA	DM10, DSM 13819, VKM B-2236	Go0028250	NA	NA	https://doi.org/10.1002/9781118960608.gbm00831		-	Not fermentative	+		-	Not fermentative	-
Proteobacteria	Alphaproteobacteria	Rhodobacterales	Rhodobacteraceae	Albidovulum	inexpectatum	NA	FRR-10, DSM 12048, ATCC BAA-387	Go0103588	Gp0103588	2593339279	https://doi.org/10.1002/9781118960608.gbm01456		-	Not fermentative	-		-	Not fermentative	-
Proteobacteria	Alphaproteobacteria	Rhodobacterales	Rhodobacteraceae	Albidovulum	xiamenense	NA	YBY-7, LMG 26247, MCCC 1A06317, CGMCC 1.10789	Go0044167	Gp0119899	2663762716	https://doi.org/10.1002/9781118960608.gbm01456		-	Not fermentative	-		-	Not fermentative	NA
Proteobacteria	Betaproteobacteria	Burkholderiales	Alcaligenaceae	Alcaligenes	faecalis	faecalis	ATCC 8750, CCM 1052, CCUG 1325, CIP 60.80, DSM 30030, IAM 12586, IFO 13111, IMET 10443, JCM 1472, LMG 1229, NCDO 868, NCIB 8156	Go0120607	Gp0128503	2690316351	https://doi.org/10.1002/9781118960608.gbm00927		-	Keywords related to fermentation not matched	-		-	Keywords related to fermentation not matched	-
Proteobacteria	Betaproteobacteria	Burkholderiales	Alcaligenaceae	Alcaligenes	faecalis	parafaecalis	G, CIP 106866, DSM 13975	Go0033185	NA	NA	https://doi.org/10.1002/9781118960608.gbm00927		-	Keywords related to fermentation not matched	-		-	Keywords related to fermentation not matched	-
Proteobacteria	Betaproteobacteria	Burkholderiales	Alcaligenaceae	Alcaligenes	defragrans	NA	54Pin, DSM12141	Go0279774	NA	NA	https://doi.org/10.1002/9781118960608.gbm00927		-	Keywords related to fermentation not matched	-		-	Keywords related to fermentation not matched	NA
Proteobacteria	Betaproteobacteria	Burkholderiales	Alcaligenaceae	Alcaligenes	latus	NA	Palleroni H-4, ATCC 29712, CIP 10345, DSM 1122	NA	NA	NA	https://doi.org/10.1002/9781118960608.gbm00927		-	Keywords related to fermentation not matched	-		-	Keywords related to fermentation not matched	-
Proteobacteria	Gammaproteobacteria	Oceanospirillales	Alcanivoraceae	Alcanivorax	borkumensis	NA	SK2, ATCC 700651, CIP 105606, DSM 11573	Go0000316	Gp0000316	637000004	https://doi.org/10.1002/9781118960608.gbm01186		-	Keywords related to fermentation not matched	-		-	Keywords related to fermentation not matched	-
Proteobacteria	Gammaproteobacteria	Oceanospirillales	Alcanivoraceae	Alcanivorax	jadensis	NA	T9, ATCC 700854, DSM 12178	Go0021016	Gp0021016	2600255029	https://doi.org/10.1002/9781118960608.gbm01186		-	Keywords related to fermentation not matched	-		-	Keywords related to fermentation not matched	-
Bacteroidetes	Flavobacteriia	Flavobacteriales	Flavobacteriaceae	Algibacter	aestuarii	NA	KYW371, KCTC 23449, JCM 17452	Go0043558	NA	NA	https://doi.org/10.1002/9781118960608.gbm00294.pub2		-	Keywords related to fermentation not matched	-		-	Keywords related to fermentation not matched	NA
Bacteroidetes	Flavobacteriia	Flavobacteriales	Flavobacteriaceae	Algibacter	agarilyticus	NA	KYW563, KCTC 23857, JCM 18275	NA	NA	NA	https://doi.org/10.1002/9781118960608.gbm00294.pub2		-	Keywords related to fermentation not matched	-		-	Keywords related to fermentation not matched	-
Bacteroidetes	Flavobacteriia	Flavobacteriales	Flavobacteriaceae	Algibacter	agarivorans	NA	KYW560, KCTC 23855, JCM 18285	NA	NA	NA	https://doi.org/10.1002/9781118960608.gbm00294.pub2		-	Keywords related to fermentation not matched	NA		-	Keywords related to fermentation not matched	-
Bacteroidetes	Flavobacteriia	Flavobacteriales	Flavobacteriaceae	Algibacter	alginicilyticus	NA	HZ22, CGMCC 1.11025, JCM 18496	Go0118617	Gp0124177	2654587648	https://doi.org/10.1002/9781118960608.gbm00294.pub2		-	Keywords related to fermentation not matched	NA		-	Keywords related to fermentation not matched	-
Bacteroidetes	Flavobacteriia	Flavobacteriales	Flavobacteriaceae	Algibacter	amylolyticus	NA	RU-4-M-4, LMG 28383, DSM 29199	NA	NA	NA	https://doi.org/10.1002/9781118960608.gbm00294.pub2		-	Keywords related to fermentation not matched	-		-	Keywords related to fermentation not matched	-
Bacteroidetes	Flavobacteriia	Flavobacteriales	Flavobacteriaceae	Algibacter	aquaticus	NA	SK-16, NBRC 110220, KCTC 32974	NA	NA	NA	https://doi.org/10.1002/9781118960608.gbm00294.pub2		-	Keywords related to fermentation not matched	-		-	Keywords related to fermentation not matched	-
Bacteroidetes	Flavobacteriia	Flavobacteriales	Flavobacteriaceae	Algibacter	aquimarinus	NA	KYW589, KCTC 23928, JCM 18287	NA	NA	NA	https://doi.org/10.1002/9781118960608.gbm00294.pub2		-	Keywords related to fermentation not matched	-		-	Keywords related to fermentation not matched	-
Bacteroidetes	Flavobacteriia	Flavobacteriales	Flavobacteriaceae	Algibacter	lectus	NA	KMM 3902, DSM 15365, JCM 21761, KCTC 12103	Go0027203	Gp0116410	2634166310	https://doi.org/10.1002/9781118960608.gbm00294.pub2		-	Keywords related to fermentation not matched	-		-	Keywords related to fermentation not matched	-
Bacteroidetes	Flavobacteriia	Flavobacteriales	Flavobacteriaceae	Algibacter	mikhailovii	NA	KMM 6171, KCTC 12710, LMG 23988	Go0031245	NA	NA	https://doi.org/10.1002/9781118960608.gbm00294.pub2		-	Keywords related to fermentation not matched	NA		-	Keywords related to fermentation not matched	-
Bacteroidetes	Flavobacteriia	Flavobacteriales	Flavobacteriaceae	Algibacter	miyuki	NA	WS-MY6, KCTC 32382, CECT 8300	NA	NA	NA	https://doi.org/10.1002/9781118960608.gbm00294.pub2		-	Keywords related to fermentation not matched	-		-	Keywords related to fermentation not matched	-
Bacteroidetes	Flavobacteriia	Flavobacteriales	Flavobacteriaceae	Algibacter	pectinivorans	NA	JC2675, KACC 14153, JCM 17107	Go0031733	NA	NA	https://doi.org/10.1002/9781118960608.gbm00294.pub2		-	Keywords related to fermentation not matched	-		-	Keywords related to fermentation not matched	-
Bacteroidetes	Flavobacteriia	Flavobacteriales	Flavobacteriaceae	Algibacter	psychrophilus	NA	PAMC 27237, KCTC 42130, JCM 30370	NA	NA	NA	https://doi.org/10.1002/9781118960608.gbm00294.pub2		-	Keywords related to fermentation not matched	-		-	Keywords related to fermentation not matched	-
Bacteroidetes	Flavobacteriia	Flavobacteriales	Flavobacteriaceae	Algibacter	undariae	NA	WS-MY9, KCTC 32259, CCUG 63684	NA	NA	NA	https://doi.org/10.1002/9781118960608.gbm00294.pub2		-	Keywords related to fermentation not matched	-		-	Keywords related to fermentation not matched	-
Bacteroidetes	Flavobacteriia	Flavobacteriales	Flavobacteriaceae	Algibacter	wandonensis	NA	WS-MY22, KCTC 32381, CECT 8301	Go0402462	Gp0290086	2772190795	https://doi.org/10.1002/9781118960608.gbm00294.pub2		-	Keywords related to fermentation not matched	-		-	Keywords related to fermentation not matched	-
Bacteroidetes	Cytophagia	Cytophagales	Cyclobacteriaceae	Algoriphagus	alkaliphilus	NA	AC-74, CIP 108470, LMG 22694	Go0026923	NA	NA	https://doi.org/10.1002/9781118960608.gbm00253		-	Keywords related to fermentation not matched	-		-	Keywords related to fermentation not matched	-
Bacteroidetes	Cytophagia	Cytophagales	Cyclobacteriaceae	Algoriphagus	antarcticus	NA	R-10710, LMG 21980, DSM 15986	Go0026737	Gp0209517	2739367658	https://doi.org/10.1002/9781118960608.gbm00253		-	Keywords related to fermentation not matched	-		-	Keywords related to fermentation not matched	-
Bacteroidetes	Cytophagia	Cytophagales	Cyclobacteriaceae	Algoriphagus	aquimarinus	NA	KMM 3958, LMG 21971, CCUG 47101	Go0026721	NA	NA	https://doi.org/10.1002/9781118960608.gbm00253		-	Keywords related to fermentation not matched	NA		-	Keywords related to fermentation not matched	-
Bacteroidetes	Cytophagia	Cytophagales	Cyclobacteriaceae	Algoriphagus	boritolerans	NA	T-22, ATCC BAA-1189, DSM 17298, NBRC 101277	Go0102833	Gp0102833	2599185235	https://doi.org/10.1002/9781118960608.gbm00253		-	Keywords related to fermentation not matched	-		-	Keywords related to fermentation not matched	-
Bacteroidetes	Cytophagia	Cytophagales	Cyclobacteriaceae	Algoriphagus	chordae	NA	KMM 3957, LMG 21970, CCUG 47095	Go0026722	NA	NA	https://doi.org/10.1002/9781118960608.gbm00253		-	Keywords related to fermentation not matched	-		-	Keywords related to fermentation not matched	-
Bacteroidetes	Cytophagia	Cytophagales	Cyclobacteriaceae	Algoriphagus	halophilus	NA	JC 2051, KCTC 12051, DSM 15292, IMSNU 14013	Go0027308	Gp0148768	2698536714	https://doi.org/10.1002/9781118960608.gbm00253		-	Keywords related to fermentation not matched	-		-	Keywords related to fermentation not matched	-
Bacteroidetes	Cytophagia	Cytophagales	Cyclobacteriaceae	Algoriphagus	locisalis	NA	MSS-170, KCTC 12310, JCM 12597	Go0026863	NA	NA	https://doi.org/10.1002/9781118960608.gbm00253		-	Keywords related to fermentation not matched	NA		-	Keywords related to fermentation not matched	-
Bacteroidetes	Cytophagia	Cytophagales	Cyclobacteriaceae	Algoriphagus	mannitolivorans	NA	JC 2050, DSM 15301, IMNSNU 14012, KCTC 12050	Go0014012	Gp0014012	2523533553	https://doi.org/10.1002/9781118960608.gbm00253		-	Keywords related to fermentation not matched	-		-	Keywords related to fermentation not matched	-
Bacteroidetes	Cytophagia	Cytophagales	Cyclobacteriaceae	Algoriphagus	marincola	NA	SW-2, DSM 16067, JCM 12319, KCTC 12180	Go0014013	Gp0014013	2523533625	https://doi.org/10.1002/9781118960608.gbm00253		-	Keywords related to fermentation not matched	-		-	Keywords related to fermentation not matched	-
Bacteroidetes	Cytophagia	Cytophagales	Cyclobacteriaceae	Algoriphagus	ornithinivorans	NA	JC 2052, DSM 15282, IMSNU 14014, KCTC 12052	Go0027309	Gp0112993	2622736437	https://doi.org/10.1002/9781118960608.gbm00253		-	Keywords related to fermentation not matched	-		-	Keywords related to fermentation not matched	NA
Bacteroidetes	Cytophagia	Cytophagales	Cyclobacteriaceae	Algoriphagus	ratkowskyi	NA	IC025, ACAM 646, LMG 21435, CIP 107452	Go0027935	NA	NA	https://doi.org/10.1002/9781118960608.gbm00253		-	Keywords related to fermentation not matched	-		-	Keywords related to fermentation not matched	-
Bacteroidetes	Cytophagia	Cytophagales	Cyclobacteriaceae	Algoriphagus	terrigena	NA	DS-44, KCTC 12545, CIP 108837	NA	NA	NA	https://doi.org/10.1002/9781118960608.gbm00253		-	Keywords related to fermentation not matched	-		-	Keywords related to fermentation not matched	-
Bacteroidetes	Cytophagia	Cytophagales	Cyclobacteriaceae	Algoriphagus	vanfongensis	NA	KMM 6241, DSM 17529, KCTC 12716	Go0014015	Gp0014015	2523231017	https://doi.org/10.1002/9781118960608.gbm00253		-	Keywords related to fermentation not matched	-		-	Keywords related to fermentation not matched	-
Bacteroidetes	Cytophagia	Cytophagales	Cyclobacteriaceae	Algoriphagus	winogradskyi	NA	KMM 3956, LMG 21969, JCM 13505, CCUG 47094	Go0026654	NA	NA	https://doi.org/10.1002/9781118960608.gbm00253		-	Keywords related to fermentation not matched	-		-	Keywords related to fermentation not matched	-
Bacteroidetes	Cytophagia	Cytophagales	Cyclobacteriaceae	Algoriphagus	yeomjeoni	NA	MSS-160, KCTC 12309, JCM 12598	Go0026594	NA	NA	https://doi.org/10.1002/9781118960608.gbm00253		-	Keywords related to fermentation not matched	-		-	Keywords related to fermentation not matched	-
Firmicutes	Bacilli	Bacillales	Alicyclobacillaceae	Alicyclobacillus	acidocaldarius	NA	104-1A, ATCC 27009, BCRC 14685, CCUG 28521, CIP 106131, DSM 446, HAMBI 2073, HAMBI 2071, NBRC 15652, JCM 5260, KCTC 1825, LMG 7119, NCCB 89167, NCIMB 11725, NRRL B-14509	Go0001190	Gp0001190	644736325	https://doi.org/10.1002/9781118960608.gbm00526		-	Keywords related to fermentation not matched	-		-	Keywords related to fermentation not matched	NA
Firmicutes	Bacilli	Bacillales	Alicyclobacillaceae	Alicyclobacillus	acidiphilus	NA	TA-67, DSM 14558, IAM 14935, JCM 21417, NBRC 100859, NRIC 6496	Go0033445	Gp0033445	2731957568	https://doi.org/10.1002/9781118960608.gbm00526		-	Keywords related to fermentation not matched	NA		-	Keywords related to fermentation not matched	-
Firmicutes	Bacilli	Bacillales	Alicyclobacillaceae	Alicyclobacillus	acidoterrestris	NA	GD3B, ATCC 49025, CIP 106132, DSM 3922, LMG 16906	Go0045186	Gp0045186	2558860250	https://doi.org/10.1002/9781118960608.gbm00526		-	Keywords related to fermentation not matched	-		-	Keywords related to fermentation not matched	-
Firmicutes	Bacilli	Bacillales	Alicyclobacillaceae	Alicyclobacillus	contaminans	NA	3-A191, DSM 17975, IAM 15224, JCM 21678, NBRC 103102	Go0014018	Gp0014018	2524023143	https://doi.org/10.1002/9781118960608.gbm00526		-	Keywords related to fermentation not matched	-		-	Keywords related to fermentation not matched	-
Firmicutes	Bacilli	Bacillales	Alicyclobacillaceae	Alicyclobacillus	cycloheptanicus	NA	SCH, ATCC 49028, ATCC BAA-2, CIP 106133, DSM 4006, HAMBI 2074, LMG 17941, NBRC 15310	Go0033446	Gp0033446	NA	https://doi.org/10.1002/9781118960608.gbm00526		-	Keywords related to fermentation not matched	-		-	Keywords related to fermentation not matched	-
Firmicutes	Bacilli	Bacillales	Alicyclobacillaceae	Alicyclobacillus	disulfidooxidans	NA	SD-11, ATCC 51911, DSM 12064	Go0029827	NA	NA	https://doi.org/10.1002/9781118960608.gbm00526		-	Keywords related to fermentation not matched	NA		-	Keywords related to fermentation not matched	-
Firmicutes	Bacilli	Bacillales	Alicyclobacillaceae	Alicyclobacillus	fastidiosus	NA	S-TAB, DSM 17978, IAM 15229, JCM 21683, NBRC 103109	Go0031046	Gp0194191	NA	https://doi.org/10.1002/9781118960608.gbm00526		-	Keywords related to fermentation not matched	-		-	Keywords related to fermentation not matched	-
Firmicutes	Bacilli	Bacillales	Alicyclobacillaceae	Alicyclobacillus	herbarius	NA	CP-1, DSM 13609, IAM 14883, JCM 21376, NBRC 100860, NRIC 0477	Go0014019	Gp0014019	2523533552	https://doi.org/10.1002/9781118960608.gbm00526		-	Keywords related to fermentation not matched	-		-	Keywords related to fermentation not matched	-
Firmicutes	Bacilli	Bacillales	Alicyclobacillaceae	Alicyclobacillus	hesperidum	NA	FR-11, DSM 12489	Go0032520	Gp0116414	2634166329	https://doi.org/10.1002/9781118960608.gbm00526		-	Keywords related to fermentation not matched	-		-	Keywords related to fermentation not matched	-
Firmicutes	Bacilli	Bacillales	Alicyclobacillaceae	Alicyclobacillus	kakegawensis	NA	5-A83J, DSM 17979, IAM 15227, JCM 21681, NBRC 103104	Go0023669	Gp0023669	2731957595	https://doi.org/10.1002/9781118960608.gbm00526		-	Keywords related to fermentation not matched	NA		-	Keywords related to fermentation not matched	-
Firmicutes	Bacilli	Bacillales	Alicyclobacillaceae	Alicyclobacillus	macrosporangiidus	NA	5-A239–2O-A, DSM 17980, IAM 15370, JCM 21814	Go0031047	Gp0127297	2675903231	https://doi.org/10.1002/9781118960608.gbm00526		-	Keywords related to fermentation not matched	-		-	Keywords related to fermentation not matched	-
Firmicutes	Bacilli	Bacillales	Alicyclobacillaceae	Alicyclobacillus	pomorum	NA	3A, DSM 14955, IAM 14988, JCM 21459, NBRC 100861	Go0012925	Gp0012925	2513237116	https://doi.org/10.1002/9781118960608.gbm00526		-	Keywords related to fermentation not matched	-		-	Keywords related to fermentation not matched	-
Firmicutes	Bacilli	Bacillales	Alicyclobacillaceae	Alicyclobacillus	sacchari	NA	RB718, DSM 17974, IAM 15230, JCM 21684, NBRC 103105	Go0031045	Gp0251887	2756170229	https://doi.org/10.1002/9781118960608.gbm00526		-	Keywords related to fermentation not matched	-		-	Keywords related to fermentation not matched	-
Firmicutes	Bacilli	Bacillales	Alicyclobacillaceae	Alicyclobacillus	sendaiensis	NA	NTAP-1, ATCC-BAA 609, JCM 11817, NBRC 100866	Go0023670	Gp0023670	2731957596	https://doi.org/10.1002/9781118960608.gbm00526		-	Keywords related to fermentation not matched	-		-	Keywords related to fermentation not matched	-
Firmicutes	Bacilli	Bacillales	Alicyclobacillaceae	Alicyclobacillus	shizuokensis	NA	4-A336, DSM 17981, IAM 15226, JCM 21680, NBRC 103103	Go0023671	Gp0023671	2731957577	https://doi.org/10.1002/9781118960608.gbm00526		-	Keywords related to fermentation not matched	-		-	Keywords related to fermentation not matched	-
Firmicutes	Bacilli	Bacillales	Alicyclobacillaceae	Alicyclobacillus	tolerans	NA	K1, DSM 16297, VKM B-2304	Go0028156	NA	NA	https://doi.org/10.1002/9781118960608.gbm00526		-	Keywords related to fermentation not matched	-		-	Keywords related to fermentation not matched	-
Firmicutes	Bacilli	Bacillales	Alicyclobacillaceae	Alicyclobacillus	vulcanalis	NA	CsHg2, ATCC-BAA 915, DSM 16176	Go0026985	Gp0131596	2681813550	https://doi.org/10.1002/9781118960608.gbm00526		-	Keywords related to fermentation not matched	-		-	Keywords related to fermentation not matched	-
Proteobacteria	Gammaproteobacteria	Alteromonadales	Alteromonadaceae	Alishewanella	fetalis	NA	R2422019, ATCC BAA-284, CCUG 30811, CIP 106648	Go0027737	NA	NA	https://doi.org/10.1002/9781118960608.gbm01088		-	Keywords related to fermentation not matched	-		-	Keywords related to fermentation not matched	-
Bacteroidetes	Bacteroidia	Bacteroidales	Rikenellaceae	Alistipes	putredinis	NA	ATCC 29800, CCUG 45780, CIP 104286, DSM 17216	Go0001935	Gp0001935	641736205	https://doi.org/10.1002/9781118960608.gbm00251		+	NA	+		+	NA	+
Bacteroidetes	Bacteroidia	Bacteroidales	Rikenellaceae	Alistipes	finegoldii	NA	AHN 2437, CCUG 46020, CIP 107999, DSM 17242	Go0001228	Gp0001228	2509601035	https://doi.org/10.1002/9781118960608.gbm00251		+	NA	+		+	NA	+
Bacteroidetes	Bacteroidia	Bacteroidales	Rikenellaceae	Alistipes	onderdonkii	NA	WAL 8169, ATCC BAA-1178, CCUG 48946	Go0012968	Gp0020957, Gp0012968	2517572213	https://doi.org/10.1002/9781118960608.gbm00251		+	NA	+		+	NA	+
Bacteroidetes	Bacteroidia	Bacteroidales	Rikenellaceae	Alistipes	shahii	NA	WAL 8301, ATCC BAA-1179, CCUG 48947	NA	NA	NA	https://doi.org/10.1002/9781118960608.gbm00251		+	NA	+		+	NA	+
Firmicutes	Bacilli	Bacillales	Bacillaceae	Alkalibacillus	haloalkaliphilus	NA	WN13, ATCC 700606, DSM 5271, LMG 17943, NCIMB 13457	Go0032577	NA	NA	https://doi.org/10.1002/9781118960608.gbm00527		-	Keywords related to fermentation not matched	NA		-	Keywords related to fermentation not matched	NA
Firmicutes	Bacilli	Bacillales	Bacillaceae	Alkalibacillus	filiformis	NA	4AG, DSM 15448, ATCC BAA-956	Go0026625	NA	NA	https://doi.org/10.1002/9781118960608.gbm00527		-	Keywords related to fermentation not matched	-		-	Keywords related to fermentation not matched	-
Firmicutes	Bacilli	Bacillales	Bacillaceae	Alkalibacillus	salilacus	NA	BH163, KCTC 3916, DSM 16460	Go0027174	NA	NA	https://doi.org/10.1002/9781118960608.gbm00527		-	Keywords related to fermentation not matched	-		-	Keywords related to fermentation not matched	-
Firmicutes	Bacilli	Bacillales	Bacillaceae	Alkalibacillus	silvisoli	NA	BM2, JCM 14193, DSM 18495	Go0031125	NA	NA	https://doi.org/10.1002/9781118960608.gbm00527		-	Keywords related to fermentation not matched	NA		-	Keywords related to fermentation not matched	-
Firmicutes	Clostridia	Clostridiales	Eubacteriaceae	Alkalibacter	saccharofermentans	NA	Z-79820, DSM 14828, UNIQEM U-218, VKM B-2308	Go0012969	Gp0012969	2582581275	https://doi.org/10.1002/9781118960608.gbm00627		+	NA	NA		+	NA	+
Firmicutes	Bacilli	Lactobacillales	Carnobacteriaceae	Alkalibacterium	olivapovliticus	NA	WW2-SN4a, DSM 13175, NCIMB 13710	Go0028488	Gp0207577	2731639256	https://doi.org/10.1002/9781118960608.gbm00587		+	NA	+		+	NA	+
Firmicutes	Bacilli	Lactobacillales	Carnobacteriaceae	Alkalibacterium	psychrotolerans	NA	IDR2-2, JCM 12281, NCIMB 13981	Go0027071	NA	NA	https://doi.org/10.1002/9781118960608.gbm00587		+	NA	+		+	NA	+
Firmicutes	Bacilli	Lactobacillales	Carnobacteriaceae	Alkalibacterium	iburiense	NA	M3, JCM 12662, NCIMB 14024	Go0026090	NA	NA	https://doi.org/10.1002/9781118960608.gbm00587		+	NA	+		+	NA	+
Firmicutes	Bacilli	Lactobacillales	Carnobacteriaceae	Alkalibacterium	indicireducens	NA	A11, JCM 14232, NCIMB 14253	Go0031391	NA	NA	https://doi.org/10.1002/9781118960608.gbm00587		+	NA	+		+	NA	+
Bacteroidetes	Bacteroidia	Bacteroidales	Marinilabiliaceae	Alkaliflexus	imshenetskii	NA	Z-7010, DSM 15055, VKM B-2311	Go0004405	Gp0004405	2509276023	https://doi.org/10.1002/9781118960608.gbm00239		+	NA	+		+	NA	+
Firmicutes	Clostridia	Clostridiales	Clostridiaceae	Alkaliphilus	transvaalensis	NA	SAGM1, ATCC 700919, CIP 107133, JCM 10712	Go0044073	Gp0044073	2558309003	https://doi.org/10.1002/9781118960608.gbm00613		+	NA	-		-	Acetate not mentioned as endproduct	-
Firmicutes	Clostridia	Clostridiales	Clostridiaceae	Alkaliphilus	crotonatoxidans	NA	B11-2, AS 1.2897, JCM 11672	Go0027670	NA	NA	https://doi.org/10.1002/9781118960608.gbm00613		+	NA	-		+	NA	NA
Firmicutes	Clostridia	Clostridiales	Clostridiaceae	Alkaliphilus	metalliredigens	NA	QYMF	Go0000121	Gp0000121	640753002	https://doi.org/10.1002/9781118960608.gbm00613		+	NA	-		-	Acetate not mentioned as endproduct	+
Firmicutes	Clostridia	Clostridiales	Veillonellaceae	Allisonella	histaminiformans	NA	MR2, ATCC BAA-610, DSM 15230	Go0087933	Gp0087933	2595698240	https://doi.org/10.1002/9781118960608.gbm00688		-	Keywords related to fermentation not matched	NA		-	Keywords related to fermentation not matched	-
Firmicutes	Erysipelotrichia	Erysipelotrichales	Erysipelotrichaceae	Allobaculum	stercoricanis	NA	DSM 13633, CCUG 45212	Go0025835	Gp0015803	2516493028	https://doi.org/10.1002/9781118960608.gbm00759		-	Keywords related to fermentation not matched	NA		-	Keywords related to fermentation not matched	-
Proteobacteria	Gammaproteobacteria	Chromatiales	Chromatiaceae	Allochromatium	vinosum	NA	D, BN 5110, ATCC 17899, DSM 180	Go0001971	Gp0001971	646564502	https://doi.org/10.1002/9781118960608.gbm01104		-	Keywords related to fermentation not matched	-		-	Keywords related to fermentation not matched	-
Proteobacteria	Gammaproteobacteria	Chromatiales	Chromatiaceae	Allochromatium	minutissimum	NA	MSV, BN 5310, DSM 1376	Go0028276	NA	NA	https://doi.org/10.1002/9781118960608.gbm01104		-	Keywords related to fermentation not matched	-		-	Keywords related to fermentation not matched	-
Proteobacteria	Gammaproteobacteria	Chromatiales	Chromatiaceae	Allochromatium	warmingii	NA	6512, ATCC 14959, BN 5810, DSM 173	Go0028275	Gp0141661	2675903030	https://doi.org/10.1002/9781118960608.gbm01104		-	Keywords related to fermentation not matched	-		-	Keywords related to fermentation not matched	-
Firmicutes	Bacilli	Lactobacillales	Carnobacteriaceae	Allofustis	seminis	NA	01-570-1, CCUG 45438, CIP 107425, DSM 15817	Go0012972	Gp0012972	2518285549	https://doi.org/10.1002/9781118960608.gbm00588		-	Keywords related to fermentation not matched	-		-	Keywords related to fermentation not matched	NA
Firmicutes	Bacilli	Lactobacillales	Carnobacteriaceae	Alloiococcus	otitis	NA	7760, ATCC 51267, CCUG 32997, CIP 103508, NBRC 15545, NCIMB 702890	Go0008093	Gp0008093	2537561904	https://doi.org/10.1002/9781118960608.gbm00589		-	Keywords related to fermentation not matched	-		-	Keywords related to fermentation not matched	NA
Proteobacteria	Alphaproteobacteria	Rhizobiales	Rhizobiaceae	Allorhizobium	undicola	NA	ORS 992, LMG 11875	NA	NA	NA	https://doi.org/10.1002/9781118960608.gbm00843		-	Keywords related to fermentation not matched	-		-	Keywords related to fermentation not matched	-
Actinobacteria	Actinobacteria	Bifidobacteriales	Bifidobacteriaceae	Alloscardovia	omnicolens	NA	CCUG 31649, LMG 23792	NA	NA	NA	https://doi.org/10.1002/9781118960608.gbm00018		+	NA	+		-	Keywords related to fermentation not matched	-
Actinobacteria	Actinobacteria	Micrococcales	Microbacteriaceae	Alpinimonas	psychrophila	NA	Cr8-25, DSM 23737, LMG 26216	Go0043915	Gp0304916	2820962504	https://doi.org/10.1002/9781118960608.gbm01295		+	NA	-		-	Acetate not mentioned as endproduct	NA
Proteobacteria	Gammaproteobacteria	Alteromonadales	Alteromonadaceae	Alteromonas	macleodii	NA	107, ATCC 27126, DSM 6062, IAM 12920, NCMB 1963	Go0003851	Gp0003851	2554235747	https://doi.org/10.1002/9781118960608.gbm01089		-	Not fermentative	-		-	Acetate not mentioned as endproduct	-
Proteobacteria	Betaproteobacteria	Neisseriales	Neisseriaceae	Alysiella	filiformis	NA	ATCC 15532, ATCC 29469, CIP 103342, ICPB 3653, HIM 928-7, NCTC 10282	Go0194526	NA	NA	https://doi.org/10.1002/9781118960608.gbm00973		-	Keywords related to fermentation not matched	-		-	Keywords related to fermentation not matched	-
Proteobacteria	Alphaproteobacteria	Rhodobacterales	Rhodobacteraceae	Amaricoccus	kaplicensis	NA	Ben 101, ACM 5099	Go0027931	NA	NA	https://doi.org/10.1002/9781118960608.gbm00851		-	Keywords related to fermentation not matched	-		-	Keywords related to fermentation not matched	NA
Proteobacteria	Alphaproteobacteria	Rhodobacterales	Rhodobacteraceae	Amaricoccus	macauensis	NA	BEN 104, ACM 5096	Go0027932	NA	NA	https://doi.org/10.1002/9781118960608.gbm00851		-	Keywords related to fermentation not matched	-		-	Keywords related to fermentation not matched	-
Proteobacteria	Alphaproteobacteria	Rhodobacterales	Rhodobacteraceae	Amaricoccus	tamworthensis	NA	BEN 103, ACM 5097	Go0027933	NA	NA	https://doi.org/10.1002/9781118960608.gbm00851		-	Keywords related to fermentation not matched	-		-	Keywords related to fermentation not matched	-
Proteobacteria	Alphaproteobacteria	Rhodobacterales	Rhodobacteraceae	Amaricoccus	veronensis	NA	Ben 102, ACM 5098	Go0027934	NA	NA	https://doi.org/10.1002/9781118960608.gbm00851		-	Keywords related to fermentation not matched	-		-	Keywords related to fermentation not matched	-
Proteobacteria	Alphaproteobacteria	Rhizobiales	Phyllobacteriaceae	Aminobacter	aminovorans	NA	ATCC 23314, DSM 7048, JCM 7852, NCIB 9039, NCTC 10684	Go0468455	Gp0342067	2808606775	https://doi.org/10.1002/9781118960608.gbm00835		+	NA	+		-	Acetate not mentioned as endproduct	-
Proteobacteria	Alphaproteobacteria	Rhizobiales	Phyllobacteriaceae	Aminobacter	aganoensis	NA	TH-3, DSM 7051, JCM 7854	Go0025085	Gp0401009	2829777543	https://doi.org/10.1002/9781118960608.gbm00835		+	NA	+		-	Acetate not mentioned as endproduct	-
Proteobacteria	Alphaproteobacteria	Rhizobiales	Phyllobacteriaceae	Aminobacter	niigataensis	NA	DM-81, DSM 7050, JCM 7853	Go0025155	Gp0401008	2829772224	https://doi.org/10.1002/9781118960608.gbm00835		+	NA	+		-	Acetate not mentioned as endproduct	-
Synergistetes	Incertae Sedis	Incertae Sedis	Incertae Sedis	Aminobacterium	colombiense	NA	ALA-1, DSM 12261	Go0003444	Gp0003444	646564503	https://doi.org/10.1002/9781118960608.gbm01253		+	NA	+		+	NA	+
Synergistetes	Incertae Sedis	Incertae Sedis	Incertae Sedis	Aminobacterium	mobile	NA	ILE-3, ATCC BAA-7, DSM 12262	Go0015809	Gp0015809	2541046969	https://doi.org/10.1002/9781118960608.gbm01253		+	NA	+		+	NA	+
Synergistetes	Synergistia	Incertae Sedis	Incertae Sedis	Aminomonas	paucivorans	NA	GLU-3, ATCC BAA-6, DSM 12260	Go0002272	Gp0002272	2502790015	https://doi.org/10.1002/9781118960608.gbm01251		+	NA	+		+	NA	+
Firmicutes	Clostridia	Thermoanaerobacterales	Thermoanaerobacteraceae	Ammonifex	degensii	NA	KC4, DSM 10501	Go0000934	Gp0000934	646311904	https://doi.org/10.1002/9781118960608.gbm00744		+	NA	+		+	NA	+
Firmicutes	Bacilli	Bacillales	Paenibacillaceae	Ammoniphilus	oxalaticus	NA	RAOx-1, ATCC 700649, CIP 105538, DSM 11538, HAMBI 2283	Go0028530	Gp0393670	2831905167	https://doi.org/10.1002/9781118960608.gbm00548		-	Keywords related to fermentation not matched	NA		-	Keywords related to fermentation not matched	-
Firmicutes	Bacilli	Bacillales	Paenibacillaceae	Ammoniphilus	oxalivorans	NA	RAOx-FS, ATCC 700648, CIP 105539, DSM 11537, HAMBI 2284	Go0012976	NA	NA	https://doi.org/10.1002/9781118960608.gbm00548		-	Keywords related to fermentation not matched	-		-	Keywords related to fermentation not matched	-
Actinobacteria	Actinobacteria	Micrococcales	Microbacteriaceae	Amnibacterium	kyonggiense	NA	KSL51201-037, KEMC 51201-037, JCM 16463	Go0030379	NA	NA	https://doi.org/10.1002/9781118960608.gbm01296		-	Not fermentative	NA		-	Not fermentative	NA
Actinobacteria	Actinobacteria	Micrococcales	Microbacteriaceae	Amnibacterium	soli	NA	PB243, KCTC 33147, JCM 19015	NA	NA	NA	https://doi.org/10.1002/9781118960608.gbm01296		-	Not fermentative	NA		-	Not fermentative	-
Firmicutes	Bacilli	Bacillales	Bacillaceae	Amphibacillus	xylanus	NA	Ep01, DSM 6626, JCM 7361, NBRC 15112	Go0001119	Gp0001119	2524023219	https://doi.org/10.1002/9781118960608.gbm00528		+	NA	+		+	NA	+
Firmicutes	Bacilli	Bacillales	Bacillaceae	Amphibacillus	fermentum	NA	Z-7984, DSM 13869, UNIQEM 210	Go0027573	NA	NA	https://doi.org/10.1002/9781118960608.gbm00528		+	NA	+		+	NA	+
Firmicutes	Bacilli	Bacillales	Bacillaceae	Amphibacillus	tropicus	NA	Z-7792, DSM 13870, UNIQEM 212	Go0027572	NA	NA	https://doi.org/10.1002/9781118960608.gbm00528		+	NA	+		+	NA	+
Actinobacteria	Actinobacteria	Pseudonocardiales	Pseudonocardiaceae	Amycolatopsis	orientalis	NA	ATCC 19795, CIP 107113, DSM 40040, IFO, NRBC, 12806, IMSNU 20058, JCM 4235, JCM 4600, NRRL 2450, UNIQEM 181, VKM Ac-866	Go0041832	Gp0041832	2554235102	https://doi.org/10.1002/9781118960608.gbm00176		-	Keywords related to fermentation not matched	-		-	Keywords related to fermentation not matched	-
Actinobacteria	Actinobacteria	Pseudonocardiales	Pseudonocardiaceae	Amycolatopsis	alba	NA	A83850, ATCC 51368, DSM 44262, NBRC 15602, JCM 10030, NRRL 18532	Go0012243	Gp0376962, Gp0012243	2516143008	https://doi.org/10.1002/9781118960608.gbm00176		-	Keywords related to fermentation not matched	-		-	Keywords related to fermentation not matched	-
Actinobacteria	Actinobacteria	Pseudonocardiales	Pseudonocardiaceae	Amycolatopsis	albidoflavus	NA	ATCC 53205, DSM 44639, IMSNU 22139, JCM 11300, KCTC 9471, NBRC 100337, NRRL B-24149	Go0028499	NA	NA	https://doi.org/10.1002/9781118960608.gbm00176		-	Keywords related to fermentation not matched	-		-	Keywords related to fermentation not matched	NA
Actinobacteria	Actinobacteria	Pseudonocardiales	Pseudonocardiaceae	Amycolatopsis	australiensis	NA	GY048, DSM 44671, JCM 15587, NCIMB 14142	Go0030160	Gp0116423	2642422517	https://doi.org/10.1002/9781118960608.gbm00176		-	Keywords related to fermentation not matched	NA		-	Keywords related to fermentation not matched	-
Actinobacteria	Actinobacteria	Pseudonocardiales	Pseudonocardiaceae	Amycolatopsis	azurea	NA	AM-3696, ATCC 51273, DSM 43854, FERM-P 4738, IFO, NRBC, 14573, IMSNU 20053, JCM 3275, NRRL 11412, VKM Ac-1418	Go0029381	Gp0029381	2537562147	https://doi.org/10.1002/9781118960608.gbm00176		-	Keywords related to fermentation not matched	-		-	Keywords related to fermentation not matched	-
Actinobacteria	Actinobacteria	Pseudonocardiales	Pseudonocardiaceae	Amycolatopsis	balhimycina	NA	FH 1894, DSM 44591, JCM 12668, NRRL B-24207	Go0012242	Gp0021067, Gp0012242	2517434013	https://doi.org/10.1002/9781118960608.gbm00176		-	Keywords related to fermentation not matched	NA		-	Keywords related to fermentation not matched	NA
Actinobacteria	Actinobacteria	Pseudonocardiales	Pseudonocardiaceae	Amycolatopsis	benzoatilytica	NA	AK 16/65, ATCC 55165, DSM 43387, IMRU 1389, JCM 13851	Go0012220	Gp0012220	2517287020	https://doi.org/10.1002/9781118960608.gbm00176		-	Keywords related to fermentation not matched	-		-	Keywords related to fermentation not matched	-
Actinobacteria	Actinobacteria	Pseudonocardiales	Pseudonocardiaceae	Amycolatopsis	coloradensis	NA	ATCC 53629, DSM 44225, IFO, NRBC, 15804, JCM 9869, NRRL 3218, VKM Ac-1732	Go0502765	Gp0387042	NA	https://doi.org/10.1002/9781118960608.gbm00176		-	Keywords related to fermentation not matched	-		-	Keywords related to fermentation not matched	-
Actinobacteria	Actinobacteria	Pseudonocardiales	Pseudonocardiaceae	Amycolatopsis	decaplanina	NA	FH 1845, DSM 44594, JCM 12669, NRRL B-24209	Go0037568	Gp0037568	2545824682	https://doi.org/10.1002/9781118960608.gbm00176		-	Keywords related to fermentation not matched	-		-	Keywords related to fermentation not matched	NA
Actinobacteria	Actinobacteria	Pseudonocardiales	Pseudonocardiaceae	Amycolatopsis	echigonensis	NA	LC2, CCTCC AB206019, IAM 15387, JCM 21831	Go0026492	NA	NA	https://doi.org/10.1002/9781118960608.gbm00176		-	Keywords related to fermentation not matched	NA		-	Keywords related to fermentation not matched	-
Actinobacteria	Actinobacteria	Pseudonocardiales	Pseudonocardiaceae	Amycolatopsis	eurytherma	NA	NT202, DSM 44348, JCM 12071, NBRC 100338, NCIMB 13795	Go0026454	Gp0220404	2778260928	https://doi.org/10.1002/9781118960608.gbm00176		-	Keywords related to fermentation not matched	-		-	Keywords related to fermentation not matched	-
Actinobacteria	Actinobacteria	Pseudonocardiales	Pseudonocardiaceae	Amycolatopsis	halotolerans	NA	N4-6, DSM 45041, JCM 13279, NRRL B-24428	Go0026163	NA	NA	https://doi.org/10.1002/9781118960608.gbm00176		-	Keywords related to fermentation not matched	NA		-	Keywords related to fermentation not matched	-
Actinobacteria	Actinobacteria	Pseudonocardiales	Pseudonocardiaceae	Amycolatopsis	japonica	NA	MG417-CF17, CIP 106801, DSM 44213, JCM 10140, NRRL B-24138	Go0095634	Gp0095634	2585427649	https://doi.org/10.1002/9781118960608.gbm00176		-	Keywords related to fermentation not matched	-		-	Keywords related to fermentation not matched	-
Actinobacteria	Actinobacteria	Pseudonocardiales	Pseudonocardiaceae	Amycolatopsis	jejuensis	NA	N7-3, DSM 45042, JCM 13280, NRRL B-24427	Go0026225	NA	NA	https://doi.org/10.1002/9781118960608.gbm00176		-	Keywords related to fermentation not matched	-		-	Keywords related to fermentation not matched	-
Actinobacteria	Actinobacteria	Pseudonocardiales	Pseudonocardiaceae	Amycolatopsis	kentuckyensis	NA	LDDC 9447-99, DSM 44652, JCM 12570, NRRL B-24129	Go0027118	NA	NA	https://doi.org/10.1002/9781118960608.gbm00176		-	Keywords related to fermentation not matched	-		-	Keywords related to fermentation not matched	-
Actinobacteria	Actinobacteria	Pseudonocardiales	Pseudonocardiaceae	Amycolatopsis	keratiniphila	keratiniphila	D2, DSM 44409, JCM 12683, NRRL B-24117	Go0028257	Gp0185551	2772190668	https://doi.org/10.1002/9781118960608.gbm00176		-	Keywords related to fermentation not matched	-		-	Keywords related to fermentation not matched	-
Actinobacteria	Actinobacteria	Pseudonocardiales	Pseudonocardiaceae	Amycolatopsis	keratiniphila	nogabecina	FH 1893, DSM 44586, JCM 12671, NRRL B-24206	Go0029511	Gp0116426	2634166275	https://doi.org/10.1002/9781118960608.gbm00176		-	Keywords related to fermentation not matched	-		-	Keywords related to fermentation not matched	-
Actinobacteria	Actinobacteria	Pseudonocardiales	Pseudonocardiaceae	Amycolatopsis	lexingtonensis	NA	LDDC 12275-99, DSM 44653, JCM 12672, NRRL B-24131	Go0027052	Gp0325156	NA	https://doi.org/10.1002/9781118960608.gbm00176		-	Keywords related to fermentation not matched	-		-	Keywords related to fermentation not matched	NA
Actinobacteria	Actinobacteria	Pseudonocardiales	Pseudonocardiaceae	Amycolatopsis	lurida	NA	ATCC 14930, DSM 43134, IFO, NRBC, 14500, JCM 3141, LMG 4064, NRRL 2430, NRRL WC-3860, VKM Ac-1242	Go0107259	Gp0107259	2648501726	https://doi.org/10.1002/9781118960608.gbm00176		-	Keywords related to fermentation not matched	-		-	Keywords related to fermentation not matched	-
Actinobacteria	Actinobacteria	Pseudonocardiales	Pseudonocardiaceae	Amycolatopsis	marina	NA	Ms392A, CGMCC 4.3568, NBRC 104263	Go0115652	Gp0119902	2667527405	https://doi.org/10.1002/9781118960608.gbm00176		-	Keywords related to fermentation not matched	-		-	Keywords related to fermentation not matched	-
Actinobacteria	Actinobacteria	Pseudonocardiales	Pseudonocardiaceae	Amycolatopsis	mediterranei	NA	ATCC 13685, CCUG 43144, CIP 107074, DSM 43304, NBRC 13415, IMET 7651, ISP 5501, JCM 4789, KCTC 1739, NRRL B-3240, VKM Ac-798	Go0006618	Gp0006618	2511231181	https://doi.org/10.1002/9781118960608.gbm00176		-	Keywords related to fermentation not matched	-		-	Keywords related to fermentation not matched	-
Actinobacteria	Actinobacteria	Pseudonocardiales	Pseudonocardiaceae	Amycolatopsis	methanolica	NA	239, DSM 44096, NBRC 15065, IMSNU 20055, JCM 8087, LMD 80.32, NCIB, NCIMB, 11946, NRRL B-24139	Go0012221	Gp0012221	2517572242	https://doi.org/10.1002/9781118960608.gbm00176		-	Keywords related to fermentation not matched	-		-	Keywords related to fermentation not matched	-
Actinobacteria	Actinobacteria	Pseudonocardiales	Pseudonocardiaceae	Amycolatopsis	minnesotensis	NA	32U-2, DSM 44988, JCM 14545, KCCM 42246, NRRL B-24435	NA	NA	NA	https://doi.org/10.1002/9781118960608.gbm00176		-	Keywords related to fermentation not matched	-		-	Keywords related to fermentation not matched	-
Actinobacteria	Actinobacteria	Pseudonocardiales	Pseudonocardiaceae	Amycolatopsis	nigrescens	NA	CSC17Ta-84, DSM 44992, HKI 0330, JCM 14717, NRRL B-24473	Go0012240	Gp0012240	2515075013	https://doi.org/10.1002/9781118960608.gbm00176		-	Keywords related to fermentation not matched	-		-	Keywords related to fermentation not matched	-
Actinobacteria	Actinobacteria	Pseudonocardiales	Pseudonocardiaceae	Amycolatopsis	niigatensis	NA	LC11, CCTCC AB206020, IAM 15388, JCM 21832	Go0026493	NA	NA	https://doi.org/10.1002/9781118960608.gbm00176		-	Keywords related to fermentation not matched	-		-	Keywords related to fermentation not matched	-
Actinobacteria	Actinobacteria	Pseudonocardiales	Pseudonocardiaceae	Amycolatopsis	palatopharyngis	NA	1BDZ, AS 4.1729, DSM 44832, JCM 12460, PCM 2600	Go0027688	Gp0220397	NA	https://doi.org/10.1002/9781118960608.gbm00176		-	Keywords related to fermentation not matched	-		-	Keywords related to fermentation not matched	-
Actinobacteria	Actinobacteria	Pseudonocardiales	Pseudonocardiaceae	Amycolatopsis	plumensis	NA	SBHS Strp1, DSM 44776, JCM 13852, NBRC 102106, NRRL B-24324	Go0026650	Gp0304954	NA	https://doi.org/10.1002/9781118960608.gbm00176		-	Keywords related to fermentation not matched	-		-	Keywords related to fermentation not matched	-
Actinobacteria	Actinobacteria	Pseudonocardiales	Pseudonocardiaceae	Amycolatopsis	pretoriensis	NA	ARC OVI 0181, DSM 44654, JCM 12673, NRRL B-24133	Go0027051	Gp0127272	2675903153	https://doi.org/10.1002/9781118960608.gbm00176		-	Keywords related to fermentation not matched	-		-	Keywords related to fermentation not matched	-
Actinobacteria	Actinobacteria	Pseudonocardiales	Pseudonocardiaceae	Amycolatopsis	regifaucium	NA	GY080, DSM 45072, JCM 15588, NCIMB 14277	Go0030161	Gp0116424	2634166327	https://doi.org/10.1002/9781118960608.gbm00176		-	Keywords related to fermentation not matched	NA		-	Keywords related to fermentation not matched	-
Actinobacteria	Actinobacteria	Pseudonocardiales	Pseudonocardiaceae	Amycolatopsis	rifamycinica	NA	nt 19, ATCC 27643, DSM 46095, JCM 12674	Go0027347	NA	NA	https://doi.org/10.1002/9781118960608.gbm00176		-	Keywords related to fermentation not matched	-		-	Keywords related to fermentation not matched	NA
Actinobacteria	Actinobacteria	Pseudonocardiales	Pseudonocardiaceae	Amycolatopsis	rubida	NA	13.4, AS4. 1541, CIP 107102, DSM 44637, JCM 10871 NBRC 100041, NRRL B-24150	Go0027819	Gp0127229	2675903692	https://doi.org/10.1002/9781118960608.gbm00176		-	Keywords related to fermentation not matched	NA		-	Keywords related to fermentation not matched	-
Actinobacteria	Actinobacteria	Pseudonocardiales	Pseudonocardiaceae	Amycolatopsis	saalfeldensis	NA	HKI 0457, DSM 44993, JCM 14909, NRRL B-24474	Go0031216	Gp0116425	2634166333	https://doi.org/10.1002/9781118960608.gbm00176		-	Keywords related to fermentation not matched	-		-	Keywords related to fermentation not matched	-
Actinobacteria	Actinobacteria	Pseudonocardiales	Pseudonocardiaceae	Amycolatopsis	sacchari	NA	K24, CIP 107029, DSM 44468, JCM 11272, KCTC 9863, NBRC 100339	Go0027917	Gp0127277	2675903226	https://doi.org/10.1002/9781118960608.gbm00176		-	Keywords related to fermentation not matched	NA		-	Keywords related to fermentation not matched	-
Actinobacteria	Actinobacteria	Pseudonocardiales	Pseudonocardiaceae	Amycolatopsis	sulphurea	NA	ATCC 27624, DSM 46092, NBRC 13270, IMET 7649, JCM 3142, VKM Ac-1244	Go0027887	Gp0116421	2630968289	https://doi.org/10.1002/9781118960608.gbm00176		-	Keywords related to fermentation not matched	-		-	Keywords related to fermentation not matched	-
Actinobacteria	Actinobacteria	Pseudonocardiales	Pseudonocardiaceae	Amycolatopsis	taiwanensis	NA	0345M-7, BCRC 16802, JCM 14925, KCTC 19116, NBRC 102103	NA	NA	NA	https://doi.org/10.1002/9781118960608.gbm00176		-	Keywords related to fermentation not matched	-		-	Keywords related to fermentation not matched	-
Actinobacteria	Actinobacteria	Pseudonocardiales	Pseudonocardiaceae	Amycolatopsis	thermoflava	NA	N1165, CIP 106795, DSM 44574, NBRC 14333, JCM 10669, NRRL B-24140	Go0012241	Gp0012241	2512564010	https://doi.org/10.1002/9781118960608.gbm00176		-	Keywords related to fermentation not matched	-		-	Keywords related to fermentation not matched	-
Actinobacteria	Actinobacteria	Pseudonocardiales	Pseudonocardiaceae	Amycolatopsis	tolypomycina	NA	ATCC 21177, DSM 44544, NBRC 14664, NRRL B-24205	Go0026796	Gp0116420	2634166899	https://doi.org/10.1002/9781118960608.gbm00176		-	Keywords related to fermentation not matched	-		-	Keywords related to fermentation not matched	-
Actinobacteria	Actinobacteria	Pseudonocardiales	Pseudonocardiaceae	Amycolatopsis	tucumanensis	NA	ABO, BCCM/LMG 24814, DSM 45259	Go0031478	Gp0401993	NA	https://doi.org/10.1002/9781118960608.gbm00176		-	Keywords related to fermentation not matched	-		-	Keywords related to fermentation not matched	-
Actinobacteria	Actinobacteria	Pseudonocardiales	Pseudonocardiaceae	Amycolatopsis	ultiminotia	NA	DSM 45180, NRRL B-24662	Go0031460	Gp0126982	NA	https://doi.org/10.1002/9781118960608.gbm00176		-	Keywords related to fermentation not matched	-		-	Keywords related to fermentation not matched	-
Actinobacteria	Actinobacteria	Pseudonocardiales	Pseudonocardiaceae	Amycolatopsis	vancoresmycina	NA	ST 101170, DSM 44592, JCM 12675, NRRL B-24208	Go0037569	Gp0037569	2545824680	https://doi.org/10.1002/9781118960608.gbm00176		-	Keywords related to fermentation not matched	-		-	Keywords related to fermentation not matched	-
Firmicutes	Clostridia	Clostridiales	Veillonellaceae	Anaeroarcus	burkinensis	NA	B4B0, ATCC 51455, CIP 105409, DSM 6283	Go0012980	Gp0012980	2524614635	https://doi.org/10.1002/9781118960608.gbm00689		+	NA	+		+	NA	+
Firmicutes	Clostridia	Clostridiales	Clostridiaceae	Anaerobacter	polyendosporus	NA	PS-1, DSM 5272, VKM B-1724	Go0028384	NA	NA	https://doi.org/10.1002/9781118960608.gbm00614		+	NA	+		+	NA	+
Synergistetes	Incertae Sedis	Incertae Sedis	Incertae Sedis	Anaerobaculum	thermoterrenum	NA	RWcit2, ACM 5076, DSM 13490	Go0102823	Gp0102823	2599185146	https://doi.org/10.1002/9781118960608.gbm01254		+	NA	+		-	Acetate not mentioned as endproduct	+
Synergistetes	Incertae Sedis	Incertae Sedis	Incertae Sedis	Anaerobaculum	mobile	NA	NGA, DSM 13181, ATCC BAA-54	Go0004406	Gp0004406	2509601011	https://doi.org/10.1002/9781118960608.gbm01254		+	NA	+		+	NA	+
Proteobacteria	Gammaproteobacteria	Aeromonadales	Succinivibrionaceae	Anaerobiospirillum	succiniciproducens	NA	S411, ATCC 29305, NCTC 11536	Go0279515	NA	NA	https://doi.org/10.1002/9781118960608.gbm01084		+	NA	+		+	NA	+
Proteobacteria	Gammaproteobacteria	Aeromonadales	Succinivibrionaceae	Anaerobiospirillum	thomasii	NA	NCTC 12467	Go0468522	Gp0342134	2808606510	https://doi.org/10.1002/9781118960608.gbm01084		+	NA	+		+	NA	NA
Firmicutes	Clostridia	Clostridiales	incertae Sedis - Family IV	Anaerobranca	horikoshii	NA	JW/YL-138, ATCC 700319, DSM9786	NA	NA	NA	https://doi.org/10.1002/9781118960608.gbm00727		+	NA	+		+	NA	+
Firmicutes	Clostridia	Clostridiales	incertae Sedis - Family IV	Anaerobranca	californiensis	NA	PAOHA-1, DSM 14826, UNIQEM 227	Go0012983	Gp0012983	2585428191	https://doi.org/10.1002/9781118960608.gbm00727		-	Not mentioned that they are fermentative	-		-	Not mentioned that they are fermentative	NA
Firmicutes	Clostridia	Clostridiales	incertae Sedis - Family IV	Anaerobranca	gottschalkii	NA	LBS3, ATCC BAA-51, DSM 13577	Go0102824	Gp0102824	2602042032	https://doi.org/10.1002/9781118960608.gbm00727		-	Not mentioned that they are fermentative	+		-	Not mentioned that they are fermentative	+
Firmicutes	Clostridia	Clostridiales	Incertae Sedis - Family I	Anaerococcus	prevotii	NA	ATCC 9321, CCUG 41932, CIP 105881, DSM 20548, JCM 6508, NCTC 11806	Go0229903	Gp0341899	2808606805	https://doi.org/10.1002/9781118960608.gbm00712		+	NA	+		-	Acetate not "major" endproduct	-
Firmicutes	Clostridia	Clostridiales	Incertae Sedis - Family I	Anaerococcus	hydrogenalis	NA	ATCC 49630, DSM 7454, JCM 7635, GIFU 7662	Go0003597	Gp0003597	642979323	https://doi.org/10.1002/9781118960608.gbm00712		+	NA	+		-	Acetate not "major" endproduct	-
Firmicutes	Clostridia	Clostridiales	Incertae Sedis - Family I	Anaerococcus	lactolyticus	NA	ATCC 51172, CIP 103725, DSM 7456, JCM 8140, GIFU 8586	Go0003461	Gp0003461	643886145	https://doi.org/10.1002/9781118960608.gbm00712		+	NA	NA		+	NA	+
Firmicutes	Clostridia	Clostridiales	Incertae Sedis - Family I	Anaerococcus	octavius	NA	Vavey 1, DSM 11663, NCTC 9810	Go0019389	Gp0342037, Gp0019389	2512047049	https://doi.org/10.1002/9781118960608.gbm00712		+	NA	+		-	Acetate not "major" endproduct	-
Firmicutes	Clostridia	Clostridiales	Incertae Sedis - Family I	Anaerococcus	tetradius	NA	ATCC 35098, CCM 3634, CCUG 17637, CIP 103927, DSM 2951, GIFU 7672, JCM 1964, LMG 14264	Go0003514	Gp0003514	643886055	https://doi.org/10.1002/9781118960608.gbm00712		+	NA	+		-	Acetate not "major" endproduct	-
Firmicutes	Clostridia	Clostridiales	Incertae Sedis - Family I	Anaerococcus	vaginalis	NA	ATCC 51170, CIP 103621, DSM 7457, GIFU 12669, JCM 8138	Go0004115	Gp0004115	645058761	https://doi.org/10.1002/9781118960608.gbm00712		+	NA	+		+	NA	+
Firmicutes	Clostridia	Clostridiales	Ruminococcaceae	Anaerofilum	pentosovorans	NA	Fae, DSM 7168	Go0028984	NA	NA	https://doi.org/10.1002/9781118960608.gbm00672		+	NA	+		+	NA	+
Firmicutes	Clostridia	Clostridiales	Ruminococcaceae	Anaerofilum	agile	NA	F, DSM 4272	Go0028983	NA	NA	https://doi.org/10.1002/9781118960608.gbm00672		+	NA	+		+	NA	+
Firmicutes	Clostridia	Clostridiales	Eubacteriaceae	Anaerofustis	stercorihominis	NA	ATCC BAA-858, CCUG 47767, WAL 14563	NA	NA	NA	https://doi.org/10.1002/9781118960608.gbm00628		+	NA	+		+	NA	NA
Firmicutes	Clostridia	Clostridiales	Veillonellaceae	Anaeroglobus	geminatus	NA	AIP 313.00, CIP 106856, CCUG 44773	Go0033190	NA	NA	https://doi.org/10.1002/9781118960608.gbm00690		+	NA	NA		+	NA	+
Chloroflexi	Anaerolineae	Anaerolineales	Anaerolineaceae	Anaerolinea	thermolimosa	NA	IMO-1, JCM 12577, DSM 16554	NA	NA	NA	https://doi.org/10.1002/9781118960608.gbm01478		+	NA	+		+	NA	+
Chloroflexi	Anaerolineae	Anaerolineales	Anaerolineaceae	Anaerolinea	thermophila	NA	UNI-1, JCM 11387, DSM 14523	NA	NA	NA	https://doi.org/10.1002/9781118960608.gbm01478		+	NA	+		+	NA	+
Firmicutes	Clostridia	Clostridiales	Veillonellaceae	Anaeromusa	acidaminophila	NA	DKglu16, ATCC 43704, DSM 3853	Go0012986	Gp0012986	2518285615	https://doi.org/10.1002/9781118960608.gbm00691		+	NA	NA		+	NA	+
Bacteroidetes	Bacteroidia	Bacteroidales	Marinilabiliaceae	Anaerophaga	thermohalophila	NA	Fru 22, DSM 12881, OCM 798	Go0008602	Gp0008602	2515154051	https://doi.org/10.1002/9781118960608.gbm00240		+	NA	+		+	NA	+
Tenericutes	Mollicutes	Anaeroplasmatales	Anaeroplasmataceae	Anaeroplasma	abactoclasticum	NA	6-1, ATCC 27879	NA	NA	NA	https://doi.org/10.1002/9781118960608.gbm01257		+	NA	+		+	NA	+
Tenericutes	Mollicutes	Anaeroplasmatales	Anaeroplasmataceae	Anaeroplasma	bactoclasticum	NA	JR, ATCC 27112	Go0088923	Gp0088923	2588253517	https://doi.org/10.1002/9781118960608.gbm01257		+	NA	+		+	NA	+
Tenericutes	Mollicutes	Anaeroplasmatales	Anaeroplasmataceae	Anaeroplasma	intermedium	NA	7LA, ATCC 43166	Go0029110	NA	NA	https://doi.org/10.1002/9781118960608.gbm01257		+	NA	+		+	NA	+
Tenericutes	Mollicutes	Anaeroplasmatales	Anaeroplasmataceae	Anaeroplasma	varium	NA	A-2, ATCC 43167	Go0029113	NA	NA	https://doi.org/10.1002/9781118960608.gbm01257		+	NA	+		+	NA	+
Bacteroidetes	Bacteroidia	Bacteroidales	Bacteroidaceae	Anaerorhabdus	furcosa	NA	ATCC 25662, VPI 3253	Go0088707	Gp0088707	2588254259	https://doi.org/10.1002/9781118960608.gbm00237		+	NA	+		+	NA	+
Firmicutes	Clostridia	Clostridiales	Veillonellaceae	Anaerosinus	glycerini	NA	LGS4, ATCC 51177, CIP 105408, DSM 5192	Go0012987	NA	NA	https://doi.org/10.1002/9781118960608.gbm00692		+	NA	+		-	Acetate not endproduct	+
Firmicutes	Negativicutes	Selenomonadales	Sporomusaceae	Anaerosporomusa	subterranea	NA	RU4T, DSM 29728T, ATCC BAA-2723T	NA	NA	NA	https://doi.org/10.1002/9781118960608.gbm01659		+	NA	+		-	Acetate not mentioned as endproduct	-
Firmicutes	Clostridia	Clostridiales	Lachnospiraceae	Anaerostipes	caccae	NA	L1-92, DSM 14662, JCM 13470, NCIMB 13811	Go0000894	Gp0000894	641736227	https://doi.org/10.1002/9781118960608.gbm00638		-	Keywords related to fermentation not matched	-		-	Keywords related to fermentation not matched	NA
Firmicutes	Clostridia	Clostridiales	Ruminococcaceae	Anaerotruncus	colihominis	NA	WAL 14565, CCUG 45055, CIP 107754, DSM 17241	Go0001937	Gp0001937	641736271	https://doi.org/10.1002/9781118960608.gbm00673		+	NA	NA		+	NA	+
Firmicutes	Clostridia	Clostridiales	Veillonellaceae	Anaerovibrio	lipolyticus	NA	ATCC 33276, CIP 105407, DSM 3074, 5S, VPI 7553	Go0013049	Gp0013049	2585428091	https://doi.org/10.1002/9781118960608.gbm00693		+	NA	NA		+	NA	+
Firmicutes	Clostridia	Clostridiales	incertae Sedis - Family III	Anaerovorax	odorimutans	NA	NorPut1, ATCC BAA-160, DSM 5092	Go0013387	Gp0013387	2524614531	https://doi.org/10.1002/9781118960608.gbm00725		+	NA	NA		+	NA	+
Proteobacteria	Alphaproteobacteria	Rickettsiales	Anaplasmataceae	Anaplasma	marginale	NA	None	NA	NA	NA	https://doi.org/10.1002/9781118960608.gbm00903		-	Keywords related to fermentation not matched	-		-	Keywords related to fermentation not matched	-
Proteobacteria	Alphaproteobacteria	Rickettsiales	Anaplasmataceae	Anaplasma	bovis	NA	None	NA	NA	NA	https://doi.org/10.1002/9781118960608.gbm00903		-	Keywords related to fermentation not matched	NA		-	Keywords related to fermentation not matched	-
Proteobacteria	Alphaproteobacteria	Rickettsiales	Anaplasmataceae	Anaplasma	caudatum	NA	None	NA	NA	NA	https://doi.org/10.1002/9781118960608.gbm00903		-	Keywords related to fermentation not matched	-		-	Keywords related to fermentation not matched	-
Proteobacteria	Alphaproteobacteria	Rickettsiales	Anaplasmataceae	Anaplasma	centrale	NA	Israel	Go0004438	Gp0004438	646311905	https://doi.org/10.1002/9781118960608.gbm00903		-	Keywords related to fermentation not matched	NA		-	Keywords related to fermentation not matched	-
Proteobacteria	Alphaproteobacteria	Rickettsiales	Anaplasmataceae	Anaplasma	ovis	NA	Idaho	Go0508649	Gp0393361	NA	https://doi.org/10.1002/9781118960608.gbm00903		-	Keywords related to fermentation not matched	-		-	Keywords related to fermentation not matched	-
Proteobacteria	Alphaproteobacteria	Rickettsiales	Anaplasmataceae	Anaplasma	phagocytophilum	NA	Webster	Go0032763	Gp0032763	2654587855	https://doi.org/10.1002/9781118960608.gbm00903		-	Keywords related to fermentation not matched	-		-	Keywords related to fermentation not matched	-
Proteobacteria	Alphaproteobacteria	Rickettsiales	Anaplasmataceae	Anaplasma	platys	NA	None	NA	NA	NA	https://doi.org/10.1002/9781118960608.gbm00903		-	Keywords related to fermentation not matched	-		-	Keywords related to fermentation not matched	-
Chlorobi	Chlorobia	Subclass I Chlorobiales	Chlorobiaceae	Ancalochloris	perfilievii	NA	None	NA	NA	NA	https://doi.org/10.1002/9781118960608.gbm00373		-	Keywords related to fermentation not matched	-		-	Keywords related to fermentation not matched	-
Proteobacteria	Alphaproteobacteria	Rhizobiales	Hyphomicrobiaceae	Ancalomicrobium	adetum	NA	ATCC 23632, DSM 4722	Go0033064	Gp0290497	NA	https://doi.org/10.1002/9781118960608.gbm00810		+	NA	+		+	NA	NA
Proteobacteria	Alphaproteobacteria	Rhizobiales	Hyphomicrobiaceae	Ancylobacter	aquaticus	NA	Ørskov, ATCC 25396	Go0029151	NA	NA	https://doi.org/10.1002/9781118960608.gbm00811		-	Keywords related to fermentation not matched	-		-	Keywords related to fermentation not matched	-
Firmicutes	Bacilli	Bacillales	Paenibacillaceae	Aneurinibacillus	aneurinilyticus	NA	DSM 5562, LMG 15531, ATCC 12856, CIP 104007, NRRL NRS-1589	Go0003515	Gp0003515	2563366762	https://doi.org/10.1002/9781118960608.gbm00549		+	NA	NA		-	Acetate not mentioned as endproduct	-
Firmicutes	Bacilli	Bacillales	Paenibacillaceae	Aneurinibacillus	danicus	NA	NCIMB 13288, IAM 15048	NA	NA	NA	https://doi.org/10.1002/9781118960608.gbm00549		+	NA	+		-	Acetate not mentioned as endproduct	-
Firmicutes	Bacilli	Bacillales	Paenibacillaceae	Aneurinibacillus	migulanus	NA	DSM 2895, LMG 15427, ATCC 9999, CIP 103841, NCTC 7096	Go0113701	Gp0117355	2627854104	https://doi.org/10.1002/9781118960608.gbm00549		+	NA	+		-	Acetate not mentioned as endproduct	-
Firmicutes	Bacilli	Bacillales	Paenibacillaceae	Aneurinibacillus	terranovensis	NA	LMG 22483, CIP 108308	NA	NA	NA	https://doi.org/10.1002/9781118960608.gbm00549		+	NA	+		-	Acetate not mentioned as endproduct	-
Firmicutes	Bacilli	Bacillales	Paenibacillaceae	Aneurinibacillus	thermoaerophilus	NA	DSM 10154, LMG 17165	Go0039831	Gp0116428, Gp0039831	2634166356	https://doi.org/10.1002/9781118960608.gbm00549		+	NA	+		-	Acetate not mentioned as endproduct	-
Proteobacteria	Alphaproteobacteria	Rhizobiales	Hyphomicrobiaceae	Angulomicrobium	tetraedrale	NA	Z-2821, AUCM B-1335, DSM 5895	Go0026712	Gp0401005	2827996806	https://doi.org/10.1002/9781118960608.gbm00812		-	Keywords related to fermentation not matched	-		-	Keywords related to fermentation not matched	-
Firmicutes	Bacilli	Bacillales	Bacillaceae	Anoxybacillus	pushchinoensis	NA	K1, ATCC 700785, DSM 12423, VKM B-2193	Go0111453	Gp0113403	2654588147	https://doi.org/10.1002/9781118960608.gbm00529		+	NA	NA		+	NA	+
Firmicutes	Bacilli	Bacillales	Bacillaceae	Anoxybacillus	amylolyticus	NA	MR3C, ATCC BAA-872, DSM 15939, CIP 108338	Go0026611	Gp0149700	2690315950	https://doi.org/10.1002/9781118960608.gbm00529		+	NA	+		-	No mention that they are fermentative	+
Firmicutes	Bacilli	Bacillales	Bacillaceae	Anoxybacillus	ayderensis	NA	AB04, NCIMB 13972, NCCB 100050	Go0026071	Gp0026071	2744054988	https://doi.org/10.1002/9781118960608.gbm00529		+	NA	+		-	No mention that they are fermentative	+
Firmicutes	Bacilli	Bacillales	Bacillaceae	Anoxybacillus	contaminans	NA	DSM 15866, LMG 21881	Go0027304	NA	NA	https://doi.org/10.1002/9781118960608.gbm00529		+	NA	+		-	No mention that they are fermentative	+
Firmicutes	Bacilli	Bacillales	Bacillaceae	Anoxybacillus	flavithermus	NA	d.y., DSM 2641, NBRC 15317, LMG 18397	Go0003430	Gp0258828, Gp0003430	2816332606	https://doi.org/10.1002/9781118960608.gbm00529		+	NA	+		-	No mention that they are fermentative	+
Firmicutes	Bacilli	Bacillales	Bacillaceae	Anoxybacillus	gonensis	NA	G2, NCIMB 139330, NCCB 100040	Go0108935	Gp0108935	2627854177	https://doi.org/10.1002/9781118960608.gbm00529		+	NA	+		-	No mention that they are fermentative	+
Firmicutes	Bacilli	Bacillales	Bacillaceae	Anoxybacillus	kamchatkensis	NA	JW/VK-KG4, ATCC BAA-549, DSM 14988	Go0026455	NA	NA	https://doi.org/10.1002/9781118960608.gbm00529		+	NA	+		+	NA	+
Firmicutes	Bacilli	Bacillales	Bacillaceae	Anoxybacillus	kestanbolensis	NA	K4, NCIMB 13971, NCCB 100051	Go0026036	NA	NA	https://doi.org/10.1002/9781118960608.gbm00529		+	NA	+		-	No mention that they are fermentative	+
Firmicutes	Bacilli	Bacillales	Bacillaceae	Anoxybacillus	rupiensis	NA	R270, DSM 17127, NBIMCC 8387	Go0027101	Gp0401003	2829828734	https://doi.org/10.1002/9781118960608.gbm00529		+	NA	+		-	No mention that they are fermentative	+
Firmicutes	Bacilli	Bacillales	Bacillaceae	Anoxybacillus	voinovskiensis	NA	TH13, JCM 12111, NCIMB 13956	Go0026559	NA	NA	https://doi.org/10.1002/9781118960608.gbm00529		+	NA	+		-	No mention that they are fermentative	+
Firmicutes	Clostridia	Clostridiales	Clostridiaceae	Anoxynatronum	sibiricum	NA	Z-7981, DSM 15060, Uniqem U-262	Go0026800	NA	NA	https://doi.org/10.1002/9781118960608.gbm00615		+	NA	+		+	NA	+
Proteobacteria	Alphaproteobacteria	Rhodobacterales	Rhodobacteraceae	Antarctobacter	heliothermus	NA	EL-219, DSM 11445	Go0028651	Gp0113007	2619619037	https://doi.org/10.1002/9781118960608.gbm00852		-	Keywords related to fermentation not matched	-		-	Keywords related to fermentation not matched	-
Proteobacteria	Alphaproteobacteria	Rhizobiales	Hyphomicrobiaceae	Aquabacter	spiritensis	NA	SPL-1, ATCC 43981, DSM 9035, LMG 8611	Go0402699	Gp0290598	2784746799	https://doi.org/10.1002/9781118960608.gbm00813		-	Keywords related to fermentation not matched	-		-	Keywords related to fermentation not matched	-
Proteobacteria	Alphaproteobacteria	Rhizobiales	Phyllobacteriaceae	Aquamicrobium	defluvii	NA	NKK, CIP 105610, DSM 11603	Go0028390	Gp0290527	2770939570	https://doi.org/10.1002/9781118960608.gbm00836		-	Keywords related to fermentation not matched	-		-	Keywords related to fermentation not matched	-
Proteobacteria	Betaproteobacteria	Neisseriales	Neisseriaceae	Aquaspirillum	serpens	serpens	ATCC 12368, DSM 68	Go0013392	Gp0013392	2524614869	https://doi.org/10.1002/9781118960608.gbm00974		-	No mention that they are fermentative	-		-	No mention that they are fermentative	-
Proteobacteria	Betaproteobacteria	Neisseriales	Neisseriaceae	Aquaspirillum	serpens	bengal	ATCC 27641	Go0029318	NA	NA	https://doi.org/10.1002/9781118960608.gbm00974		-	No mention that they are fermentative	-		-	No mention that they are fermentative	-
Proteobacteria	Betaproteobacteria	Neisseriales	Neisseriaceae	Aquaspirillum	anulus	NA	ATCC 35958, NCIB 9012	Go0099450	Gp0099450	2597490351	https://doi.org/10.1002/9781118960608.gbm00974		-	No mention that they are fermentative	-		-	No mention that they are fermentative	-
Proteobacteria	Betaproteobacteria	Neisseriales	Neisseriaceae	Aquaspirillum	arcticum	NA	Res-10, ATCC 49402, DSM 6444	Go0027796	NA	NA	https://doi.org/10.1002/9781118960608.gbm00974		-	No mention that they are fermentative	-		-	No mention that they are fermentative	-
Proteobacteria	Betaproteobacteria	Neisseriales	Neisseriaceae	Aquaspirillum	autotrophicum	NA	SA 32, ATCC 29984, DSM 732	NA	NA	NA	https://doi.org/10.1002/9781118960608.gbm00974		-	No mention that they are fermentative	-		-	No mention that they are fermentative	-
Proteobacteria	Betaproteobacteria	Neisseriales	Neisseriaceae	Aquaspirillum	delicatum	NA	146, ATCC 14667, CCUG 15846, DSM 11558, LMG 4328, NCIB 9419	NA	NA	NA	https://doi.org/10.1002/9781118960608.gbm00974		-	No mention that they are fermentative	-		-	No mention that they are fermentative	-
Proteobacteria	Betaproteobacteria	Neisseriales	Neisseriaceae	Aquaspirillum	dispar	NA	ATCC 27510, DSM 736	Go0027939	NA	NA	https://doi.org/10.1002/9781118960608.gbm00974		-	No mention that they are fermentative	-		-	No mention that they are fermentative	NA
Proteobacteria	Betaproteobacteria	Neisseriales	Neisseriaceae	Aquaspirillum	giesbergeri	NA	ATCC 11334, DSM 9157, NCIB 9073, NRRL B-2060	Go0027622	NA	NA	https://doi.org/10.1002/9781118960608.gbm00974		-	No mention that they are fermentative	-		-	No mention that they are fermentative	-
Proteobacteria	Betaproteobacteria	Neisseriales	Neisseriaceae	Aquaspirillum	gracile	NA	D4, ATCC 19624, DSM 9158	NA	NA	NA	https://doi.org/10.1002/9781118960608.gbm00974		-	No mention that they are fermentative	-		-	No mention that they are fermentative	-
Proteobacteria	Betaproteobacteria	Neisseriales	Neisseriaceae	Aquaspirillum	metamorphum	NA	ATCC 15280, CCUG 13794, DSM 1837, IFO 12012, LMG 4339, NCIB 9509	NA	NA	NA	https://doi.org/10.1002/9781118960608.gbm00974		-	No mention that they are fermentative	-		-	No mention that they are fermentative	-
Proteobacteria	Betaproteobacteria	Neisseriales	Neisseriaceae	Aquaspirillum	polymorphum	NA	ATCC 11332, DSM 9160, IAM 14441, IFO 13961, NCIB 9072, NRRL B-2066	Go0025026	NA	NA	https://doi.org/10.1002/9781118960608.gbm00974		-	No mention that they are fermentative	-		-	No mention that they are fermentative	-
Proteobacteria	Betaproteobacteria	Neisseriales	Neisseriaceae	Aquaspirillum	psychrophilum	NA	CA 1, ATCC 33335, DSM 11588, IFO 13611, LMG 5408	NA	NA	NA	https://doi.org/10.1002/9781118960608.gbm00974		-	No mention that they are fermentative	-		-	No mention that they are fermentative	-
Proteobacteria	Betaproteobacteria	Neisseriales	Neisseriaceae	Aquaspirillum	putridiconchylium	NA	ATCC 15279, IFO 12013, NCIB 9508	Go0027635	NA	NA	https://doi.org/10.1002/9781118960608.gbm00974		-	No mention that they are fermentative	-		-	No mention that they are fermentative	NA
Proteobacteria	Betaproteobacteria	Neisseriales	Neisseriaceae	Aquaspirillum	sinuosum	NA	ATCC 9786, CCUG 13728, LMG 4393, NCIB 9010, NCMB 59, NRRL B-2065, VPI 18	NA	NA	NA	https://doi.org/10.1002/9781118960608.gbm00974		-	No mention that they are fermentative	-		-	No mention that they are fermentative	-
Proteobacteria	Betaproteobacteria	Neisseriales	Neisseriaceae	Aquaspirillum	bipunctata	NA	D-411	NA	NA	NA	https://doi.org/10.1002/9781118960608.gbm00974		-	No mention that they are fermentative	-		-	No mention that they are fermentative	-
Proteobacteria	Betaproteobacteria	Neisseriales	Neisseriaceae	Aquaspirillum	denitrificans	NA	D-415	NA	NA	NA	https://doi.org/10.1002/9781118960608.gbm00974		-	No mention that they are fermentative	NA		-	No mention that they are fermentative	-
Proteobacteria	Betaproteobacteria	Neisseriales	Neisseriaceae	Aquaspirillum	elegans	NA	D-425	NA	NA	NA	https://doi.org/10.1002/9781118960608.gbm00974		-	No mention that they are fermentative	NA		-	No mention that they are fermentative	-
Proteobacteria	Betaproteobacteria	Neisseriales	Neisseriaceae	Aquaspirillum	voronezhense	NA	D-419	NA	NA	NA	https://doi.org/10.1002/9781118960608.gbm00974		-	No mention that they are fermentative	NA		-	No mention that they are fermentative	-
Proteobacteria	Gammaproteobacteria	Legionellales	Coxiellaceae	Aquicella	lusitana	NA	SGT-39, CCUG 48880, CIP 107650, LMG 21647, DSM 16500	Go0389914	Gp0251926	2756170232	https://doi.org/10.1002/9781118960608.gbm01465		-	Keywords related to fermentation not matched	-		-	Keywords related to fermentation not matched	NA
Proteobacteria	Gammaproteobacteria	Legionellales	Coxiellaceae	Aquicella	siphonis	NA	SGT-108, CCUG 48881, CIP 107651, LMG 21648, DSM 17428	Go0027065	NA	NA	https://doi.org/10.1002/9781118960608.gbm01465		-	Keywords related to fermentation not matched	NA		-	Keywords related to fermentation not matched	-
Aquificae	Aquificae	Aquificales	Aquificaceae	Aquifex	pyrophilus	NA	Kol5a, DSMZ 6858	Go0029361	NA	NA	https://doi.org/10.1002/9781118960608.gbm00229		-	Keywords related to fermentation not matched	-		-	Keywords related to fermentation not matched	NA
Aquificae	Aquificae	Aquificales	Aquificaceae	Aquifex	aeolicus	NA	VF5	Go0000776	Gp0000776	637000010	https://doi.org/10.1002/9781118960608.gbm00229		-	Keywords related to fermentation not matched	-		-	Keywords related to fermentation not matched	-
Bacteroidetes	Cytophagia	Cytophagales	Cyclobacteriaceae	Aquiflexum	balticum	NA	BA160, CIP 108445, DSM 16537, LMG 22565	Go0004404	Gp0004404	2506520046	https://doi.org/10.1002/9781118960608.gbm00254		-	Keywords related to fermentation not matched	-		-	Keywords related to fermentation not matched	-
Bacteroidetes	Flavobacteriia	Flavobacteriales	Flavobacteriaceae	Aquimarina	muelleri	NA	KMM 6020, KCTC 12285, LMG 22569	NA	NA	NA	https://doi.org/10.1002/9781118960608.gbm00295		-	Keywords related to fermentation not matched	-		-	Keywords related to fermentation not matched	-
Bacteroidetes	Flavobacteriia	Flavobacteriales	Flavobacteriaceae	Aquimarina	brevivitae	NA	SMK-19, KCTC 12390, DSM 17196	Go0013393	Gp0325685	2799112219	https://doi.org/10.1002/9781118960608.gbm00295		-	Keywords related to fermentation not matched	NA		-	Keywords related to fermentation not matched	-
Bacteroidetes	Flavobacteriia	Flavobacteriales	Flavobacteriaceae	Aquimarina	intermedia	NA	KMM 6258, DSM 17527, JCM 13506, LMG 23204	Go0026304	Gp0148782	2693429858	https://doi.org/10.1002/9781118960608.gbm00295		-	Keywords related to fermentation not matched	-		-	Keywords related to fermentation not matched	-
Bacteroidetes	Flavobacteriia	Flavobacteriales	Flavobacteriaceae	Aquimarina	latercula	NA	ATCC 23177, CIP 104806, DSM 2041, JCM 8515, LMG 1343, NBRC 15938, NCIMB 1399	Go0013394	Gp0013394	2523533620	https://doi.org/10.1002/9781118960608.gbm00295		-	Keywords related to fermentation not matched	NA		-	Keywords related to fermentation not matched	-
Actinobacteria	Actinobacteria	Actinomycetales	Actinomycetaceae	Arcanobacterium	haemolyticum	NA	ATCC 9345, CIP 103370, DSM 20595, IFO, NBRC, 15585, LMG 16163, NCTC 8452	Go0231559	Gp0341895	2808606785	https://doi.org/10.1002/9781118960608.gbm00013		+	NA	+		+	NA	+
Actinobacteria	Actinobacteria	Actinomycetales	Actinomycetaceae	Arcanobacterium	abortisuis	NA	Murakami, ATCC BAA-1522, DSM 19515, JCM 14813	NA	NA	NA	https://doi.org/10.1002/9781118960608.gbm00013		+	NA	+		+	NA	NA
Actinobacteria	Actinobacteria	Actinomycetales	Actinomycetaceae	Arcanobacterium	bernardiae	NA	LCDC 89–0504, CCUG 33419, CIP 104252, DSM 9152, LMG 18721	Go0139188	Gp0144256	2724679041	https://doi.org/10.1002/9781118960608.gbm00013		+	NA	NA		+	NA	+
Actinobacteria	Actinobacteria	Actinomycetales	Actinomycetaceae	Arcanobacterium	bialowiezense	NA	1, W3/01, DSM 17162, NCTC 13354	NA	NA	NA	https://doi.org/10.1002/9781118960608.gbm00013		+	NA	+		+	NA	+
Actinobacteria	Actinobacteria	Actinomycetales	Actinomycetaceae	Arcanobacterium	bonasi	NA	2, W106/04, DSM 17163, NCTC 13355	Go0027105	NA	NA	https://doi.org/10.1002/9781118960608.gbm00013		+	NA	+		+	NA	+
Actinobacteria	Actinobacteria	Actinomycetales	Actinomycetaceae	Arcanobacterium	hippocoleae	NA	M401624/00/2, CCUG 44697, CIP 106850, DSM 15539	Go0028692	NA	NA	https://doi.org/10.1002/9781118960608.gbm00013		+	NA	+		+	NA	+
Actinobacteria	Actinobacteria	Actinomycetales	Actinomycetaceae	Arcanobacterium	phocae	NA	NA	NA	NA	NA	https://doi.org/10.1002/9781118960608.gbm00013		+	NA	+		+	NA	+
Actinobacteria	Actinobacteria	Actinomycetales	Actinomycetaceae	Arcanobacterium	pluranimalium	NA	M430/94/2, CCUG 42575, CIP 106442, DSM 13483	Go0027406	NA	NA	https://doi.org/10.1002/9781118960608.gbm00013		+	NA	+		+	NA	+
Actinobacteria	Actinobacteria	Actinomycetales	Actinomycetaceae	Arcanobacterium	pyogenes	NA	C-100, ATCC 1941, CCUG 13230, CIP 103129, DSM 20630, LMG 16162, NCTC 5224	Go0500136	Gp0384336	2835018212	https://doi.org/10.1002/9781118960608.gbm00013		+	NA	+		+	NA	+
Euryarchaeota	Archaeoglobi	Archaeoglobales	Archaeoglobaceae	Archaeoglobus	fulgidus	NA	VC-16, DSMZ 4304	Go0015557	Gp0226205, Gp0226204	NA	https://doi.org/10.1002/9781118960608.gbm00479		-	Keywords related to fermentation not matched	-		-	Keywords related to fermentation not matched	NA
Euryarchaeota	Archaeoglobi	Archaeoglobales	Archaeoglobaceae	Archaeoglobus	profundus	NA	AV 18, DSMZ 5631	Go0003484	Gp0003484	646311906	https://doi.org/10.1002/9781118960608.gbm00479		-	Keywords related to fermentation not matched	-		-	Keywords related to fermentation not matched	-
Euryarchaeota	Archaeoglobi	Archaeoglobales	Archaeoglobaceae	Archaeoglobus	veneficus	NA	SNP6, DSMZ 11195	Go0003485	Gp0003485	2504136002	https://doi.org/10.1002/9781118960608.gbm00479		-	Keywords related to fermentation not matched	-		-	Keywords related to fermentation not matched	-
Euryarchaeota	Archaeoglobi	Archaeoglobales	Archaeoglobaceae	Archaeoglobus	lithotrophicus	NA	TF2	NA	NA	NA	https://doi.org/10.1002/9781118960608.gbm00479		-	Keywords related to fermentation not matched	-		-	Keywords related to fermentation not matched	-
Proteobacteria	Deltaproteobacteria	Myxococcales	Cystobacteraceae	Archangium	gephyra	NA	M18, ATCC 25201, DSM 2261	Go0029062	Gp0120761, Gp0113013	2619619032	https://doi.org/10.1002/9781118960608.gbm01045		-	Keywords related to fermentation not matched	-		-	Keywords related to fermentation not matched	NA
Bacteroidetes	Cytophagia	Cytophagales	Cytophagaceae	Arcicella	aquatica	NA	NO-502, CIP 107990, LMG 21963	NA	NA	NA	https://doi.org/10.1002/9781118960608.gbm00260		-	Keywords related to fermentation not matched	-		-	Keywords related to fermentation not matched	-
Proteobacteria	Epsilonproteobacteria	Campylobacterales	Campylobacteraceae	Arcobacter	nitrofigilis	NA	C1, CCUG 15893, LMG 7604	NA	NA	NA	https://doi.org/10.1002/9781118960608.gbm01070		+	NA	-		-	Acetate not mentioned as endproduct	-
Proteobacteria	Epsilonproteobacteria	Campylobacterales	Campylobacteraceae	Arcobacter	butzleri	NA	CDC D2686, CCUG 30485, LMG 10828	NA	NA	NA	https://doi.org/10.1002/9781118960608.gbm01070		+	NA	NA		-	Acetate not mentioned as endproduct	-
Proteobacteria	Epsilonproteobacteria	Campylobacterales	Campylobacteraceae	Arcobacter	cryaerophilus	NA	Neill A 169/B, CCUG 17801, LMG 7536, CDC D2610	Go0011293	Gp0011293	NA	https://doi.org/10.1002/9781118960608.gbm01070		+	NA	-		-	Acetate not mentioned as endproduct	-
Proteobacteria	Epsilonproteobacteria	Campylobacterales	Campylobacteraceae	Arcobacter	skirrowii	NA	Skirrow 449/80, CCUG 10374, LMG 6621	Go0519044	Gp0443179	NA	https://doi.org/10.1002/9781118960608.gbm01070		+	NA	-		-	Acetate not mentioned as endproduct	-
Chloroflexi	Ardenticatenia	Ardenticatenales	Ardenticatenaceae	Ardenticatena	maritima	NA	110S, JCM 17282, NBRC 107679, DSM 23922, KCTC 23289, ATCC BAA-2145	Go0113709	Gp0145048, Gp0117364	2651869644	https://doi.org/10.1002/9781118960608.gbm01554		+	NA	+		-	Acetate not mentioned as endproduct	+
Bacteroidetes	Flavobacteriia	Flavobacteriales	Flavobacteriaceae	Arenibacter	certesii	NA	KMM 3941, CCUG 48006, JCM 13507, KCTC 12113	NA	NA	NA	https://doi.org/10.1002/9781118960608.gbm00296.pub2		-	Keywords related to fermentation not matched	-		-	Keywords related to fermentation not matched	NA
Bacteroidetes	Flavobacteriia	Flavobacteriales	Flavobacteriaceae	Arenibacter	echinorum	NA	KMM 6032, KCTC 22013, LMG 22574	Go0030729	NA	NA	https://doi.org/10.1002/9781118960608.gbm00296.pub2		-	Keywords related to fermentation not matched	-		-	Keywords related to fermentation not matched	-
Bacteroidetes	Flavobacteriia	Flavobacteriales	Flavobacteriaceae	Arenibacter	hampyeongensis	NA	HP12, KACC 16193, JCM 17788	Go0043515	Gp0388919	2835195961	https://doi.org/10.1002/9781118960608.gbm00296.pub2		-	Keywords related to fermentation not matched	-		-	Keywords related to fermentation not matched	-
Bacteroidetes	Flavobacteriia	Flavobacteriales	Flavobacteriaceae	Arenibacter	latericius	NA	KMM 426, CCUG 45454, CIP 106861, JCM 13508, LMG 19693, VKM B-2137D	NA	NA	NA	https://doi.org/10.1002/9781118960608.gbm00296.pub2		-	Keywords related to fermentation not matched	NA		-	Keywords related to fermentation not matched	NA
Bacteroidetes	Flavobacteriia	Flavobacteriales	Flavobacteriaceae	Arenibacter	nanhaiticus	NA	NH36A, CCTCC AB 208315, MCCC 1A04137, LMG 24842	Go0027607	NA	NA	https://doi.org/10.1002/9781118960608.gbm00296.pub2		-	Keywords related to fermentation not matched	-		-	Keywords related to fermentation not matched	-
Bacteroidetes	Flavobacteriia	Flavobacteriales	Flavobacteriaceae	Arenibacter	palladensis	NA	KMM 3961, CIP 108849, JCM 13509, LMG 21972	Go0026725	NA	NA	https://doi.org/10.1002/9781118960608.gbm00296.pub2		-	Keywords related to fermentation not matched	-		-	Keywords related to fermentation not matched	-
Bacteroidetes	Flavobacteriia	Flavobacteriales	Flavobacteriaceae	Arenibacter	troitsensis	NA	KMM 3674, JCM 11736, NBRC 101532	Go0027691	NA	NA	https://doi.org/10.1002/9781118960608.gbm00296.pub2		-	Keywords related to fermentation not matched	NA		-	Keywords related to fermentation not matched	NA
Proteobacteria	Gammaproteobacteria	Arenicellales	Arenicellaceae	Arenicella	chitinivorans	NA	KMM 6208, KCTC 12711, LMG 26983	NA	NA	NA	https://doi.org/10.1002/9781118960608.gbm01705		-	Keywords related to fermentation not matched	-		-	Keywords related to fermentation not matched	-
Proteobacteria	Gammaproteobacteria	Arenicellales	Arenicellaceae	Arenicella	xantha	NA	KMM 3895, NRIC 0759, JCM 16153	Go0031580	NA	NA	https://doi.org/10.1002/9781118960608.gbm01705		-	Keywords related to fermentation not matched	-		-	Keywords related to fermentation not matched	NA
Acidobacteria	Blastocatellia	Blastocatellales	Pyrinomonadaceae	Arenimicrobium	luteum	NA	Ac_12_G8, DSM 26556, LMG 29166	NA	NA	NA	https://doi.org/10.1002/9781118960608.gbm01532		+	NA	+		-	Acetate not mentioned as endproduct	-
Proteobacteria	Gammaproteobacteria	Chromatiales	Ectothiorhodospiraceae	Arhodomonas	aquaeolei	NA	HA-1, ATCC 49307	NA	NA	NA	https://doi.org/10.1002/9781118960608.gbm01127		-	Keywords related to fermentation not matched	-		-	Keywords related to fermentation not matched	-
Acidobacteria	Blastocatellia	Blastocatellales	Blastocatellaceae	Aridibacter	famidurans	NA	A22_HD_4H, DSM 26555, LMG 27985	NA	NA	NA	https://doi.org/10.1002/9781118960608.gbm01427		+	NA	+		-	Acetate not mentioned as endproduct	-
Acidobacteria	Blastocatellia	Blastocatellales	Blastocatellaceae	Aridibacter	kavangonensis	NA	Ac_23_E3, DSM 26558, LMG 27597	NA	NA	NA	https://doi.org/10.1002/9781118960608.gbm01427		+	NA	+		-	Acetate not mentioned as endproduct	+
Actinobacteria	Actinobacteria	Micrococcales	Intrasporangiaceae	Arsenicicoccus	bolidensis	NA	CCUG 47306, DSM 15745, IAM 15342, JCM 13385	Go0013405	Gp0013405	2524614535	https://doi.org/10.1002/9781118960608.gbm00075		-	Keywords related to fermentation not matched	-		-	Keywords related to fermentation not matched	-
Proteobacteria	Gammaproteobacteria	Enterobacteriales	Enterobacteriaceae	Arsenophonus	nasoniae	NA	SKI4, ATCC 49151	NA	NA	NA	https://doi.org/10.1002/9781118960608.gbm01135		-	Keywords related to fermentation not matched	-		-	Keywords related to fermentation not matched	-
Actinobacteria	Actinobacteria	Micrococcales	Micrococcaceae	Arthrobacter	agilis	NA	ATCC 966, DSM 20550, CCM 2390, CIP 81.67, IFO, NBRC, 15319, JCM 2584, LMG 17244, VKM B-1973	Go0029399	NA	NA	https://doi.org/10.1002/9781118960608.gbm00118.pub2		+	NA	+		-	Acetate not mentioned as endproduct	-
Actinobacteria	Actinobacteria	Micrococcales	Micrococcaceae	Arthrobacter	alkaliphilus	NA	LC6, CCTCC AB 206013, IAM 15383, JCM 21827	Go0026495	NA	NA	https://doi.org/10.1002/9781118960608.gbm00118.pub2		+	NA	+		-	Acetate not mentioned as endproduct	NA
Actinobacteria	Actinobacteria	Micrococcales	Micrococcaceae	Arthrobacter	alpinus	NA	S6-3, CGMCC 1.8950, DSM 22274, JCM 17736	Go0029253	Gp0116436	2634166197	https://doi.org/10.1002/9781118960608.gbm00118.pub2		+	NA	+		-	Acetate not mentioned as endproduct	NA
Actinobacteria	Actinobacteria	Micrococcales	Micrococcaceae	Arthrobacter	bambusae	NA	THG-GM18, KACC 17531, JCM 19335	NA	NA	NA	https://doi.org/10.1002/9781118960608.gbm00118.pub2		+	NA	+		-	Acetate not mentioned as endproduct	-
Actinobacteria	Actinobacteria	Micrococcales	Micrococcaceae	Arthrobacter	castelli	NA	DSM 16402, JCM 21794, LMG 22283	Go0013407	Gp0013407	2524023227	https://doi.org/10.1002/9781118960608.gbm00118.pub2		+	NA	+		-	Acetate not mentioned as endproduct	-
Actinobacteria	Actinobacteria	Micrococcales	Micrococcaceae	Arthrobacter	citreus	NA	ATCC 11624, CCUG 23840, CIP 102363, DSM 20133, HAMBI 89, IFO, NBRC, 12957, JCM 1331, LMG 16338, NRRL B-1258, VKM Ac-1106	Go0029256	NA	NA	https://doi.org/10.1002/9781118960608.gbm00118.pub2		+	NA	+		-	Acetate not mentioned as endproduct	-
Actinobacteria	Actinobacteria	Micrococcales	Micrococcaceae	Arthrobacter	cryoconiti	NA	Cr6-08, CGMCC 1.10698, DSM 23324, LMG 26052	Go0031605	NA	NA	https://doi.org/10.1002/9781118960608.gbm00118.pub2		+	NA	+		-	Acetate not mentioned as endproduct	-
Actinobacteria	Actinobacteria	Micrococcales	Micrococcaceae	Arthrobacter	crystallopoietes	NA	ATCC 15481, CIP 102717, DSM 20117, IFO, NBRC, 14235, JCM 2522, LMG 3819, VKM Ac-1107	Go0029467	Gp0302334, Gp0116437	2634166276	https://doi.org/10.1002/9781118960608.gbm00118.pub2		+	NA	NA		-	Acetate not mentioned as endproduct	-
Actinobacteria	Actinobacteria	Micrococcales	Micrococcaceae	Arthrobacter	cupressi	NA	D48, CGMCC 1.10783, DSM 24664	Go0043966	Gp0119907	2663762744	https://doi.org/10.1002/9781118960608.gbm00118.pub2		+	NA	+		-	Acetate not mentioned as endproduct	-
Actinobacteria	Actinobacteria	Micrococcales	Micrococcaceae	Arthrobacter	deserti	NA	YIM CS25, KCTC 39544, CGMCC 1.15091	NA	NA	NA	https://doi.org/10.1002/9781118960608.gbm00118.pub2		+	NA	NA		-	Acetate not mentioned as endproduct	-
Actinobacteria	Actinobacteria	Micrococcales	Micrococcaceae	Arthrobacter	echini	NA	AM23, KACC 18260, DSM 29493	NA	NA	NA	https://doi.org/10.1002/9781118960608.gbm00118.pub2		+	NA	+		-	Acetate not mentioned as endproduct	NA
Actinobacteria	Actinobacteria	Micrococcales	Micrococcaceae	Arthrobacter	enclensis	NA	NIO-1008, DSM 25279, NCIM 5488	Go0108264	Gp0144517, Gp0108264	2675903326	https://doi.org/10.1002/9781118960608.gbm00118.pub2		+	NA	+		-	Acetate not mentioned as endproduct	-
Actinobacteria	Actinobacteria	Micrococcales	Micrococcaceae	Arthrobacter	flavus	NA	CMS 19Y, JCM 11496, MTCC 3476	Go0028329	NA	NA	https://doi.org/10.1002/9781118960608.gbm00118.pub2		+	NA	+		-	Acetate not mentioned as endproduct	-
Actinobacteria	Actinobacteria	Micrococcales	Micrococcaceae	Arthrobacter	gandavensis	NA	DSM 15046, JCM 13316, LMG 21285	Go0027542	NA	NA	https://doi.org/10.1002/9781118960608.gbm00118.pub2		+	NA	+		-	Acetate not mentioned as endproduct	NA
Actinobacteria	Actinobacteria	Micrococcales	Micrococcaceae	Arthrobacter	globiformis	NA	AS 1.1894, ATCC 8010, BCRC, CCRC, 10598, CCUG 581, CCUG 12157, CCUG 28997, CIP 81.84, DSM 20124, HAMBI 88, HAMBI 1863, IAM 12438, ICPB 3434, IFO, NBRC, 12137, JCM 1332, LMG 3813, NCIMB 8907, NRIC 0151, NRRL B-2979, VKM Ac-1112	NA	NA	NA	https://doi.org/10.1002/9781118960608.gbm00118.pub2		+	NA	+		-	Acetate not mentioned as endproduct	-
Actinobacteria	Actinobacteria	Micrococcales	Micrococcaceae	Arthrobacter	gyeryongensis	NA	DCY72, KCTC 33072, JCM 18514	NA	NA	NA	https://doi.org/10.1002/9781118960608.gbm00118.pub2		+	NA	+		-	Acetate not mentioned as endproduct	-
Actinobacteria	Actinobacteria	Micrococcales	Micrococcaceae	Arthrobacter	halodurans	NA	JSM 078085, DSM 21081, KCTC 19430	Go0043462	NA	NA	https://doi.org/10.1002/9781118960608.gbm00118.pub2		+	NA	NA		-	Acetate not mentioned as endproduct	-
Actinobacteria	Actinobacteria	Micrococcales	Micrococcaceae	Arthrobacter	humicola	NA	KV-653, JCM 15921, NBRC 102056, NRRL B-24479	Go0030630	NA	NA	https://doi.org/10.1002/9781118960608.gbm00118.pub2		+	NA	+		-	Acetate not mentioned as endproduct	-
Actinobacteria	Actinobacteria	Micrococcales	Micrococcaceae	Arthrobacter	koreensis	NA	CA15-8, IFO, NBRC, 16787, JCM 12361, KCTC 9922	Go0026540	NA	NA	https://doi.org/10.1002/9781118960608.gbm00118.pub2		+	NA	+		-	Acetate not mentioned as endproduct	-
Actinobacteria	Actinobacteria	Micrococcales	Micrococcaceae	Arthrobacter	liuii	NA	DSXY973, CGMCC 1.12778, JCM 19864	NA	NA	NA	https://doi.org/10.1002/9781118960608.gbm00118.pub2		+	NA	+		-	Acetate not mentioned as endproduct	-
Actinobacteria	Actinobacteria	Micrococcales	Micrococcaceae	Arthrobacter	livingstonensis	NA	LI2, DSM 22825, JCM 17807, NCCB 100314	Go0031817	NA	NA	https://doi.org/10.1002/9781118960608.gbm00118.pub2		+	NA	+		-	Acetate not mentioned as endproduct	-
Actinobacteria	Actinobacteria	Micrococcales	Micrococcaceae	Arthrobacter	luteolus	NA	CF25, ATCC BAA-272, CCUG 43811, CIP 106789, DSM 13067, JCM 11676	Go0023564	Gp0023564	2731957569	https://doi.org/10.1002/9781118960608.gbm00118.pub2		+	NA	+		-	Acetate not mentioned as endproduct	-
Actinobacteria	Actinobacteria	Micrococcales	Micrococcaceae	Arthrobacter	methylotrophus	NA	TGA, ATCC BAA-111, DSM 14008, JCM 13519	Go0028089	NA	NA	https://doi.org/10.1002/9781118960608.gbm00118.pub2		+	NA	+		-	Acetate not mentioned as endproduct	-
Actinobacteria	Actinobacteria	Micrococcales	Micrococcaceae	Arthrobacter	monumenti	NA	DSM 16405, JCM 21770, LMG 19502	Go0027498	NA	NA	https://doi.org/10.1002/9781118960608.gbm00118.pub2		+	NA	+		-	Acetate not mentioned as endproduct	-
Actinobacteria	Actinobacteria	Micrococcales	Micrococcaceae	Arthrobacter	nanjingensis	NA	A33, CCTCC AB 2014069, DSM 28237	NA	NA	NA	https://doi.org/10.1002/9781118960608.gbm00118.pub2		+	NA	+		-	Acetate not mentioned as endproduct	-
Actinobacteria	Actinobacteria	Micrococcales	Micrococcaceae	Arthrobacter	nasiphocae	NA	M597/99/10, CCUG 42953, CIP 107054, JCM 11677	Go0027697	NA	NA	https://doi.org/10.1002/9781118960608.gbm00118.pub2		+	NA	+		-	Acetate not mentioned as endproduct	NA
Actinobacteria	Actinobacteria	Micrococcales	Micrococcaceae	Arthrobacter	oryzae	NA	KV-651, JCM 15922, NBRC 102055, NRRL B-24478	Go0030629	NA	NA	https://doi.org/10.1002/9781118960608.gbm00118.pub2		+	NA	NA		-	Acetate not mentioned as endproduct	-
Actinobacteria	Actinobacteria	Micrococcales	Micrococcaceae	Arthrobacter	parietis	NA	DSM 16404, JCM 14917, LMG 22281	Go0026762	NA	NA	https://doi.org/10.1002/9781118960608.gbm00118.pub2		+	NA	+		-	Acetate not mentioned as endproduct	NA
Actinobacteria	Actinobacteria	Micrococcales	Micrococcaceae	Arthrobacter	pascens	NA	ATCC 13346, CCUG 23843, CIP 102362, DSM 20545, HAMBI 1862, IFO, NBRC, 12139, JCM 11606, LMG 16255, NRRL B-1814, VKM Ac-1116	Go0029261	Gp0304941	NA	https://doi.org/10.1002/9781118960608.gbm00118.pub2		+	NA	+		-	Acetate not mentioned as endproduct	-
Actinobacteria	Actinobacteria	Micrococcales	Micrococcaceae	Arthrobacter	pigmenti	NA	DSM 16403, JCM 21771, LMG 22284	Go0026760	Gp0126965	2831304190	https://doi.org/10.1002/9781118960608.gbm00118.pub2		+	NA	NA		-	Acetate not mentioned as endproduct	-
Actinobacteria	Actinobacteria	Micrococcales	Micrococcaceae	Arthrobacter	pityocampae	NA	Tp2, DSM 21719, NCCB 100254	Go0455253	Gp0323580	2791355138	https://doi.org/10.1002/9781118960608.gbm00118.pub2		+	NA	+		-	Acetate not mentioned as endproduct	NA
Actinobacteria	Actinobacteria	Micrococcales	Micrococcaceae	Arthrobacter	pokkalii	NA	NA	NA	NA	NA	https://doi.org/10.1002/9781118960608.gbm00118.pub2		+	NA	+		-	Acetate not mentioned as endproduct	NA
Actinobacteria	Actinobacteria	Micrococcales	Micrococcaceae	Arthrobacter	psychrochitiniphilus	NA	GP3, CGMCC 1.6355, JCM 13874	NA	NA	NA	https://doi.org/10.1002/9781118960608.gbm00118.pub2		+	NA	+		-	Acetate not mentioned as endproduct	-
Actinobacteria	Actinobacteria	Micrococcales	Micrococcaceae	Arthrobacter	psychrolactophilus	NA	B7, ATCC 700733, JCM 12399	Go0028232	NA	NA	https://doi.org/10.1002/9781118960608.gbm00118.pub2		+	NA	+		-	Acetate not mentioned as endproduct	-
Actinobacteria	Actinobacteria	Micrococcales	Micrococcaceae	Arthrobacter	ramosus	NA	ATCC 13727, CCM 1646, CIP 102361, DSM 16186, IFO, NBRC, 12958, JCM 1334, LMG 17309, NRRL B-3159, VKM Ac-1117	NA	NA	NA	https://doi.org/10.1002/9781118960608.gbm00118.pub2		+	NA	+		-	Acetate not mentioned as endproduct	NA
Actinobacteria	Actinobacteria	Micrococcales	Micrococcaceae	Arthrobacter	rhombi	NA	F.98.3HR.69, CCUG 38813, JCM 11678	Go0028564	NA	NA	https://doi.org/10.1002/9781118960608.gbm00118.pub2		+	NA	+		-	Acetate not mentioned as endproduct	NA
Actinobacteria	Actinobacteria	Micrococcales	Micrococcaceae	Arthrobacter	roseus	NA	CMS 90r, CIP 107726, DSM 14508, JCM 11881, MTCC 3712, NCIMB 14039	Go0028426	NA	NA	https://doi.org/10.1002/9781118960608.gbm00118.pub2		+	NA	+		-	Acetate not mentioned as endproduct	NA
Actinobacteria	Actinobacteria	Micrococcales	Micrococcaceae	Arthrobacter	russicus	NA	A1-3, DSM 14555, GTC 863, JCM 11414	Go0027567	NA	NA	https://doi.org/10.1002/9781118960608.gbm00118.pub2		+	NA	+		-	Acetate not mentioned as endproduct	-
Actinobacteria	Actinobacteria	Micrococcales	Micrococcaceae	Arthrobacter	stackebrandtii	NA	CCM 2783, DSM 16005, JCM 14116	Go0026763	NA	NA	https://doi.org/10.1002/9781118960608.gbm00118.pub2		+	NA	NA		-	Acetate not mentioned as endproduct	-
Actinobacteria	Actinobacteria	Micrococcales	Micrococcaceae	Arthrobacter	subterraneus	NA	CH7, DSM 17585, KCTC 9997	Go0026223	NA	NA	https://doi.org/10.1002/9781118960608.gbm00118.pub2		+	NA	+		-	Acetate not mentioned as endproduct	-
Actinobacteria	Actinobacteria	Micrococcales	Micrococcaceae	Arthrobacter	tecti	NA	DSM 16407, JCM 21772, LMG 22282	Go0026761	NA	NA	https://doi.org/10.1002/9781118960608.gbm00118.pub2		+	NA	+		-	Acetate not mentioned as endproduct	-
Actinobacteria	Actinobacteria	Micrococcales	Micrococcaceae	Arthrobacter	tumbae	NA	DSM 16406, JCM 21773, LMG 19501	Go0027497	NA	NA	https://doi.org/10.1002/9781118960608.gbm00118.pub2		+	NA	NA		-	Acetate not mentioned as endproduct	-
Actinobacteria	Actinobacteria	Micrococcales	Micrococcaceae	Arthrobacter	woluwensis	NA	CUL 1808, ATCC 700220, CCUG 36790, CIP 104908, DSM 10495, JCM 11679	Go0113103	Gp0116440	2639762519	https://doi.org/10.1002/9781118960608.gbm00118.pub2		+	NA	+		-	Acetate not mentioned as endproduct	-
Actinobacteria	Actinobacteria	Micrococcales	Micrococcaceae	Arthrobacter	albidus	NA	LC13, CCTCC 206018, IAM 15386, JCM 21830	NA	NA	NA	https://doi.org/10.1002/9781118960608.gbm00118.pub2		+	NA	NA		-	Acetate not mentioned as endproduct	-
Actinobacteria	Actinobacteria	Micrococcales	Micrococcaceae	Arthrobacter	echigonensis	NA	LC10, CCTCC AB 206017, IAM 15385, JCM 21829	Go0030385	NA	NA	https://doi.org/10.1002/9781118960608.gbm00118.pub2		+	NA	+		-	Acetate not mentioned as endproduct	-
Actinobacteria	Actinobacteria	Micrococcales	Micrococcaceae	Arthrobacter	endophyticus	NA	EGI 6500322, KCTC 29490, JCM 30091	NA	NA	NA	https://doi.org/10.1002/9781118960608.gbm00118.pub2		+	NA	+		-	Acetate not mentioned as endproduct	-
Proteobacteria	Alphaproteobacteria	Rhodospirillales	Acetobacteraceae	Asaia	bogorensis	NA	IFO 16594, JCM 10569, NRIC 0311	Go0028226	NA	NA	https://doi.org/10.1002/9781118960608.gbm00881		-	Keywords related to fermentation not matched	-		-	Keywords related to fermentation not matched	-
Proteobacteria	Alphaproteobacteria	Rhodospirillales	Acetobacteraceae	Asaia	siamensis	NA	IFO 16457, JCM 10715, NRIC 0323	Go0027727	NA	NA	https://doi.org/10.1002/9781118960608.gbm00881		-	Keywords related to fermentation not matched	-		-	Keywords related to fermentation not matched	-
Actinobacteria	Actinobacteria	Micromonosporales	Micromonosporaceae	Asanoa	ferruginea	NA	IMSNU 22009, NBRC 14496, DSM 44099	Go0029000	Gp0220374	2778260948	https://doi.org/10.1002/9781118960608.gbm00140		-	Keywords related to fermentation not matched	-		-	Keywords related to fermentation not matched	-
Actinobacteria	Actinobacteria	Micromonosporales	Micromonosporaceae	Asanoa	iriomotensis	NA	TT 97–02, NBRC 100142, DSM 44745	Go0026638	NA	NA	https://doi.org/10.1002/9781118960608.gbm00140		-	Keywords related to fermentation not matched	-		-	Keywords related to fermentation not matched	-
Actinobacteria	Actinobacteria	Micromonosporales	Micromonosporaceae	Asanoa	ishikariensis	NA	IMSNU 22004, NBRC 14551	NA	NA	NA	https://doi.org/10.1002/9781118960608.gbm00140		-	Keywords related to fermentation not matched	NA		-	Keywords related to fermentation not matched	-
Tenericutes	Mollicutes	Anaeroplasmatales	Anaeroplasmataceae	Asteroleplasma	anaerobium	NA	161	NA	NA	NA	https://doi.org/10.1002/9781118960608.gbm01258		-	Keywords related to fermentation not matched	-		-	Keywords related to fermentation not matched	-
Proteobacteria	Alphaproteobacteria	Caulobacterales	Caulobacteraceae	Asticcacaulis	excentricus	NA	AC48, ACM 1263, ATCC 15261, DSM 4724	Go0001910	Gp0001910	649633007	https://doi.org/10.1002/9781118960608.gbm00790		-	Keywords related to fermentation not matched	NA		-	Keywords related to fermentation not matched	-
Proteobacteria	Alphaproteobacteria	Caulobacterales	Caulobacteraceae	Asticcacaulis	biprosthecum	NA	C-19, ACM 2498, ATCC 27554, DSM 4723, MBIC 3411	Go0001909	Gp0001909	651285000	https://doi.org/10.1002/9781118960608.gbm00790		-	Keywords related to fermentation not matched	-		-	Keywords related to fermentation not matched	-
Firmicutes	Bacilli	Lactobacillales	Carnobacteriaceae	Atopobacter	phocae	NA	M1590/94/2, ATCC BAA-285, CCUG 42358, CIP 106392	NA	NA	NA	https://doi.org/10.1002/9781118960608.gbm00590		-	Not fermentative	+		-	Not fermentative	-
Actinobacteria	Coriobacteriia	Coriobacteriales	Coriobacteriaceae	Atopobium	minutum	NA	ATCC 33267, CCUG 31167, DSM 20586, JCM 1118, LMG 9439, NCIMB 702751, NCFB 2751, VPI 9428	Go0113104	Gp0130182, Gp0116441	2634166360	https://doi.org/10.1002/9781118960608.gbm00214		+	NA	+		+	NA	+
Actinobacteria	Coriobacteriia	Coriobacteriales	Coriobacteriaceae	Atopobium	fossor	NA	ATCC 43386, CIP 106638, DSM 15642, JCM 9981, NCTC 11919, VPB 2127	Go0013450	Gp0013450	2523231056	https://doi.org/10.1002/9781118960608.gbm00214		+	NA	+		+	NA	+
Actinobacteria	Coriobacteriia	Coriobacteriales	Coriobacteriaceae	Atopobium	parvulum	NA	ATCC 33793, CCUG 32760, CIP 102970, DSM 20469, IPP 1246, JCM 10300, VPI 0546	Go0001185	Gp0001185	644736327	https://doi.org/10.1002/9781118960608.gbm00214		+	NA	NA		+	NA	+
Actinobacteria	Coriobacteriia	Coriobacteriales	Coriobacteriaceae	Atopobium	rimae	NA	ATCC 49626, CCUG 31168, DSM 7090, NBRC 15546, NCFB 2896, JCM 10299, LMG 11476, VPI D140H-11A	Go0113105	Gp0383418, Gp0116442	2834436906	https://doi.org/10.1002/9781118960608.gbm00214		+	NA	+		+	NA	+
Actinobacteria	Coriobacteriia	Coriobacteriales	Coriobacteriaceae	Atopobium	vaginae	NA	ATCC BAA-55, CCUG 38953, CIP 106431, DSM 15829	Go0003516	Gp0003516, Gp0000958	648276620	https://doi.org/10.1002/9781118960608.gbm00214		+	NA	+		+	NA	+
Firmicutes	Bacilli	Lactobacillales	Carnobacteriaceae	Atopococcus	tabaci	NA	CCUG 48253, CIP 108502, DSM 17538	Go0013451	Gp0013451	2524023159	https://doi.org/10.1002/9781118960608.gbm00591		-	Keywords related to fermentation not matched	-		-	Keywords related to fermentation not matched	-
Firmicutes	Bacilli	Lactobacillales	Carnobacteriaceae	Atopostipes	suicloacalis	NA	PPC79, NRRL 23919, DSM 15692	Go0013452	Gp0013452	2582581273	https://doi.org/10.1002/9781118960608.gbm00592		-	Keywords related to fermentation not matched	-		-	Keywords related to fermentation not matched	-
Bacteroidetes	Sphingobacteriia	Sphingobacteriales	Saprospiraceae	Aureispira	marina	NA	24, IAM 15389, JCM 23197, TISTR 1719	Go0026434	NA	NA	https://doi.org/10.1002/9781118960608.gbm00356		-	Keywords related to fermentation not matched	NA		-	Keywords related to fermentation not matched	-
Bacteroidetes	Sphingobacteriia	Sphingobacteriales	Saprospiraceae	Aureispira	maritima	NA	59SA, IAM 15439, TISTR 1726	Go0030620	NA	NA	https://doi.org/10.1002/9781118960608.gbm00356		-	Keywords related to fermentation not matched	-		-	Keywords related to fermentation not matched	-
Proteobacteria	Betaproteobacteria	Rhodocyclales	Rhodocyclaceae	Azoarcus	indigens	NA	VB32, DSM 12121, LMG 9092	Go0389951	Gp0251963	2756170240	https://doi.org/10.1002/9781118960608.gbm00994		-	Not fermentative	-		-	Acetate not mentioned as endproduct	-
Proteobacteria	Betaproteobacteria	Rhodocyclales	Rhodocyclaceae	Azoarcus	anaerobius	NA	LuFRes1, DSM 12081	Go0027640	NA	NA	https://doi.org/10.1002/9781118960608.gbm00994		-	Not fermentative	NA		-	Acetate not mentioned as endproduct	-
Proteobacteria	Betaproteobacteria	Rhodocyclales	Rhodocyclaceae	Azoarcus	communis	NA	SWub3	Go0493993	Gp0378007	2835125569	https://doi.org/10.1002/9781118960608.gbm00994		-	Not fermentative	-		-	Acetate not mentioned as endproduct	-
Proteobacteria	Betaproteobacteria	Rhodocyclales	Rhodocyclaceae	Azoarcus	evansii	NA	DSM 6898, KB740	Go0028110	NA	NA	https://doi.org/10.1002/9781118960608.gbm00994		-	Not fermentative	-		-	Acetate not mentioned as endproduct	-
Proteobacteria	Betaproteobacteria	Rhodocyclales	Rhodocyclaceae	Azoarcus	toluclasticus	NA	MF63, ATCC 700605	Go0018876	Gp0018876	2518645585	https://doi.org/10.1002/9781118960608.gbm00994		-	Not fermentative	-		-	Acetate not mentioned as endproduct	-
Proteobacteria	Betaproteobacteria	Rhodocyclales	Rhodocyclaceae	Azoarcus	tolulyticus	NA	Tol-4, CC 51758	NA	NA	NA	https://doi.org/10.1002/9781118960608.gbm00994		-	Not fermentative	-		-	Acetate not mentioned as endproduct	-
Proteobacteria	Betaproteobacteria	Rhodocyclales	Rhodocyclaceae	Azoarcus	toluvorans	NA	Td21, ATCC 700604	Go0028227	NA	NA	https://doi.org/10.1002/9781118960608.gbm00994		-	Not fermentative	-		-	Acetate not mentioned as endproduct	-
Proteobacteria	Gammaproteobacteria	Pseudomonadales	Pseudomonadaceae	Azomonas	agilis	NA	ATCC 7494, DSM 375, WR 83	Go0103623	Gp0103623	2596583523	https://doi.org/10.1002/9781118960608.gbm01206		-	Keywords related to fermentation not matched	-		-	Keywords related to fermentation not matched	-
Proteobacteria	Gammaproteobacteria	Pseudomonadales	Pseudomonadaceae	Azomonas	insignis	NA	UQM 1966	Go0026675	NA	NA	https://doi.org/10.1002/9781118960608.gbm01206		-	Keywords related to fermentation not matched	-		-	Keywords related to fermentation not matched	-
Proteobacteria	Gammaproteobacteria	Pseudomonadales	Pseudomonadaceae	Azomonas	macrocytogenes	NA	Jensen O, ATCC 12335, DSM 721, NCIB 8700, WR-111	Go0028481	NA	NA	https://doi.org/10.1002/9781118960608.gbm01206		-	Keywords related to fermentation not matched	-		-	Keywords related to fermentation not matched	-
Proteobacteria	Betaproteobacteria	Rhodocyclales	Rhodocyclaceae	Azonexus	fungiphilus	NA	BS5-8	NA	NA	NA	https://doi.org/10.1002/9781118960608.gbm00995		-	Not fermentative	-		-	Acetate not mentioned as endproduct	-
Proteobacteria	Alphaproteobacteria	Rhizobiales	Hyphomicrobiaceae	Azorhizobium	caulinodans	NA	ORS 571, LMG 6465	Go0000030	Gp0000030	641228476	https://doi.org/10.1002/9781118960608.gbm00814		-	Keywords related to fermentation not matched	-		-	Keywords related to fermentation not matched	-
Proteobacteria	Betaproteobacteria	Rhodocyclales	Rhodocyclaceae	Azospira	oryzae	NA	6a3, LMG9096	Go0050739	Gp0050739	2547132512	https://doi.org/10.1002/9781118960608.gbm00996		-	Not fermentative	-		-	Acetate not mentioned as endproduct	-
Proteobacteria	Alphaproteobacteria	Rhodospirillales	Rhodospirillaceae	Azospirillum	lipoferum	NA	BR11080, Sp 59b, ATCC 29707, DSM 1691	Go0032857	NA	NA	https://doi.org/10.1002/9781118960608.gbm00891		+	NA	NA		-	Acetate not mentioned as endproduct	NA
Proteobacteria	Alphaproteobacteria	Rhodospirillales	Rhodospirillaceae	Azospirillum	amazonense	NA	BR 11142, Am14, Yl, ATCC 35 119, DSM 2787	Go0032656	NA	NA	https://doi.org/10.1002/9781118960608.gbm00891		+	NA	+		-	Acetate not mentioned as endproduct	-
Proteobacteria	Alphaproteobacteria	Rhodospirillales	Rhodospirillaceae	Azospirillum	brasilense	NA	BR11001, Sp 7, ATCC 29145, DSM 1690	Go0108319	Gp0108319	2596583658	https://doi.org/10.1002/9781118960608.gbm00891		+	NA	+		-	Acetate not mentioned as endproduct	-
Proteobacteria	Alphaproteobacteria	Rhodospirillales	Rhodospirillaceae	Azospirillum	doebereinerae	NA	GSF71, DSM 13131	Go0511011	Gp0401065	2828314363	https://doi.org/10.1002/9781118960608.gbm00891		+	NA	+		-	Acetate not mentioned as endproduct	-
Proteobacteria	Alphaproteobacteria	Rhodospirillales	Rhodospirillaceae	Azospirillum	halopraeferens	NA	Au 4, DSM 3675, LMG 7108	Go0013460	Gp0013460	2522572158	https://doi.org/10.1002/9781118960608.gbm00891		+	NA	NA		-	Acetate not mentioned as endproduct	-
Proteobacteria	Alphaproteobacteria	Rhodospirillales	Rhodospirillaceae	Azospirillum	irakense	NA	KBC1, CIP 103311, DSM 11586	Go0013461	Gp0013461	2524023250	https://doi.org/10.1002/9781118960608.gbm00891		+	NA	+		-	Acetate not mentioned as endproduct	-
Proteobacteria	Alphaproteobacteria	Rhodospirillales	Rhodospirillaceae	Azospirillum	largimobile	NA	ACM 2041, DSM 9441, UQM 2041	Go0028976	NA	NA	https://doi.org/10.1002/9781118960608.gbm00891		+	NA	+		-	Acetate not mentioned as endproduct	-
Proteobacteria	Gammaproteobacteria	Pseudomonadales	Pseudomonadaceae	Azotobacter	chroococcum	NA	R. L. Starkey's 43, ATCC 9043, DSM 2286, WR-88	Go0029412	Gp0325748	2802428852	https://doi.org/10.1002/9781118960608.gbm01207		-	Keywords related to fermentation not matched	-		-	Keywords related to fermentation not matched	-
Proteobacteria	Gammaproteobacteria	Pseudomonadales	Pseudomonadaceae	Azotobacter	armeniacus	NA	N28, DSM 2284, WR-136	Go0026743	NA	NA	https://doi.org/10.1002/9781118960608.gbm01207		-	Keywords related to fermentation not matched	-		-	Keywords related to fermentation not matched	-
Proteobacteria	Gammaproteobacteria	Pseudomonadales	Pseudomonadaceae	Azotobacter	beijerinckii	NA	ATCC 19360, DSM 378, NCIB 8948, WR-135	Go0108301	Gp0108301	2597490340	https://doi.org/10.1002/9781118960608.gbm01207		-	Keywords related to fermentation not matched	-		-	Keywords related to fermentation not matched	-
Proteobacteria	Gammaproteobacteria	Pseudomonadales	Pseudomonadaceae	Azotobacter	nigricans	nigricans	ATCC 35009, DSM 2288, UQM 1967	Go0456421	Gp0325754	NA	https://doi.org/10.1002/9781118960608.gbm01207		-	Keywords related to fermentation not matched	-		-	Keywords related to fermentation not matched	NA
Proteobacteria	Gammaproteobacteria	Pseudomonadales	Pseudomonadaceae	Azotobacter	nigricans	achromogenes	A-2 of Jensen, WR-41	NA	NA	NA	https://doi.org/10.1002/9781118960608.gbm01207		-	Keywords related to fermentation not matched	-		-	Keywords related to fermentation not matched	-
Proteobacteria	Gammaproteobacteria	Pseudomonadales	Pseudomonadaceae	Azotobacter	paspali	NA	Ax-8, ATCC 23833, DSM 2283, WR-129	Go0456425	Gp0325758	NA	https://doi.org/10.1002/9781118960608.gbm01207		-	Keywords related to fermentation not matched	-		-	Keywords related to fermentation not matched	-
Proteobacteria	Gammaproteobacteria	Pseudomonadales	Pseudomonadaceae	Azotobacter	salinestris	NA	184, ATCC 49674, DSM 11553	Go0028546	NA	NA	https://doi.org/10.1002/9781118960608.gbm01207		-	Keywords related to fermentation not matched	-		-	Keywords related to fermentation not matched	-
Proteobacteria	Gammaproteobacteria	Pseudomonadales	Pseudomonadaceae	Azotobacter	vinelandii	NA	ATCC 478, DSM 2289, WR-100	Go0032400	NA	NA	https://doi.org/10.1002/9781118960608.gbm01207		-	Keywords related to fermentation not matched	-		-	Keywords related to fermentation not matched	-
Proteobacteria	Betaproteobacteria	Rhodocyclales	Rhodocyclaceae	Azovibrio	restrictus	NA	S5b2	NA	NA	NA	https://doi.org/10.1002/9781118960608.gbm00997		-	Keywords related to fermentation not matched	-		-	Keywords related to fermentation not matched	-
Firmicutes	Bacilli	Bacillales	Bacillaceae	Bacillus	subtilis	NA	ATCC 6051, IAM 12118, CCM 2216, DSM 10, IFO 12210, NCIMB 3610, NCTC 3610, NRRL NRS-744	Go0003833	Gp0019084	2540341072	https://doi.org/10.1002/9781118960608.gbm00530		+	NA	-		+	NA	-
Firmicutes	Bacilli	Bacillales	Bacillaceae	Bacillus	aeolius	NA	4–1, DSM 15804, and CIP 107628	NA	NA	NA	https://doi.org/10.1002/9781118960608.gbm00530		-	Not mentioned that they are fermentative	NA		-	Not mentioned that they are fermentative	-
Firmicutes	Bacilli	Bacillales	Bacillaceae	Bacillus	agaradhaerens	NA	PN-105, ATCC 700163, DSM 8721, LMG 17948	Go0024976	NA	NA	https://doi.org/10.1002/9781118960608.gbm00530		-	Not mentioned that they are fermentative	-		-	Not mentioned that they are fermentative	-
Firmicutes	Bacilli	Bacillales	Bacillaceae	Bacillus	alcalophilus	NA	Vedder 1, ATCC 27647, DSM 485, JCM 5262, LMG 17938, NCIMB 10436	Go0023769	Gp0023769	2519899572	https://doi.org/10.1002/9781118960608.gbm00530		-	Not mentioned that they are fermentative	NA		-	Not mentioned that they are fermentative	-
Firmicutes	Bacilli	Bacillales	Bacillaceae	Bacillus	algicola	NA	KMM 3737, CIP 107850	Go0027299	NA	NA	https://doi.org/10.1002/9781118960608.gbm00530		-	Not mentioned that they are fermentative	-		-	Not mentioned that they are fermentative	-
Firmicutes	Bacilli	Bacillales	Bacillaceae	Bacillus	amyloliquefaciens	NA	Fukumoto F, ATCC 23350, DSM 7, LMG 9814, NCIMB 12077, NRRL B-14393	Go0007285	Gp0007285	649633008	https://doi.org/10.1002/9781118960608.gbm00530		-	Not mentioned that they are fermentative	-		-	Not mentioned that they are fermentative	-
Firmicutes	Bacilli	Bacillales	Bacillaceae	Bacillus	anthracis	NA	Vollum, ATCC 14578, NCIB 9377, NCTC 10340	Go0003251	Gp0003251	641736173	https://doi.org/10.1002/9781118960608.gbm00530		-	Not mentioned that they are fermentative	NA		-	Not mentioned that they are fermentative	-
Firmicutes	Bacilli	Bacillales	Bacillaceae	Bacillus	aquimaris	NA	TF-12, JCM 11545, KCCM 41589	NA	NA	NA	https://doi.org/10.1002/9781118960608.gbm00530		-	Not mentioned that they are fermentative	-		-	Not mentioned that they are fermentative	-
Firmicutes	Bacilli	Bacillales	Bacillaceae	Bacillus	arseniciselenatis	NA	E1H, ATCC 700614, DSM 15340	Go0024947	Gp0156214	2698536990	https://doi.org/10.1002/9781118960608.gbm00530		+	NA	-		-	Acetate not mentioned as endproduct	-
Firmicutes	Bacilli	Bacillales	Bacillaceae	Bacillus	asahii	NA	FERM BP-4493, MA001, JCM 12112, NCIMB 13969, CIP 108638	Go0486682	Gp0370419	NA	https://doi.org/10.1002/9781118960608.gbm00530		-	Not mentioned that they are fermentative	-		-	Not mentioned that they are fermentative	-
Firmicutes	Bacilli	Bacillales	Bacillaceae	Bacillus	atrophaeus	NA	NRRL NRS-213, ATCC 49337, DSM 7264, JCM 9070, LMG 17795, NCIMB 12899	Go0231533	NA	NA	https://doi.org/10.1002/9781118960608.gbm00530		-	Not mentioned that they are fermentative	-		-	Not mentioned that they are fermentative	-
Firmicutes	Bacilli	Bacillales	Bacillaceae	Bacillus	azotoformans	NA	Pichinoty 1, ATCC 29788, NRRL B-14310, DSM 1046, LMG 9581, NCIMB 11859	Go0017852	Gp0017852	2524023181	https://doi.org/10.1002/9781118960608.gbm00530		-	Not fermentative	+		-	Not fermentative	NA
Firmicutes	Bacilli	Bacillales	Bacillaceae	Bacillus	badius	NA	ATCC 14574, DSM 23, LMG 7122, NCIMB 9364, NRRL NRS-663, IAM 11059	NA	NA	NA	https://doi.org/10.1002/9781118960608.gbm00530		-	Not mentioned that they are fermentative	-		-	Not mentioned that they are fermentative	-
Firmicutes	Bacilli	Bacillales	Bacillaceae	Bacillus	barbaricus	NA	V2-BIII-A2, DSM 14730, CCM 4982	Go0027638	NA	NA	https://doi.org/10.1002/9781118960608.gbm00530		-	Not mentioned that they are fermentative	-		-	Not mentioned that they are fermentative	-
Firmicutes	Bacilli	Bacillales	Bacillaceae	Bacillus	bataviensis	NA	LMG 21833, DSM 15601	Go0017667	Gp0017667	2537561923	https://doi.org/10.1002/9781118960608.gbm00530		-	Not mentioned that they are fermentative	-		-	Not mentioned that they are fermentative	-
Firmicutes	Bacilli	Bacillales	Bacillaceae	Bacillus	benzoevorans	NA	Pichinoty B1, ATCC 49005, DSM 5391, LMG 20225, NCIMB 12555, NRRL B-14535, CCM 3364	Go0028725	NA	NA	https://doi.org/10.1002/9781118960608.gbm00530		-	Not mentioned that they are fermentative	-		-	Not mentioned that they are fermentative	NA
Firmicutes	Bacilli	Bacillales	Bacillaceae	Bacillus	carboniphilus	NA	Matsuhashi Kasumi 6, JCM 9731, ATCC 700100, LMG 18001, NCIMB 13460	Go0027718	NA	NA	https://doi.org/10.1002/9781118960608.gbm00530		-	Not mentioned that they are fermentative	-		-	Not mentioned that they are fermentative	-
Firmicutes	Bacilli	Bacillales	Bacillaceae	Bacillus	cereus	NA	ATCC 14579, DSM 31, JCM 2152, LMG 6923, NCIMB 9373, NRRL B-3711, IAM 12605	Go0025805	Gp0000641	637000017	https://doi.org/10.1002/9781118960608.gbm00530		+	NA	-		-	Acetate not mentioned as endproduct	-
Firmicutes	Bacilli	Bacillales	Bacillaceae	Bacillus	circulans	NA	ATCC 4513, DSM 11, JCM 2504, LMG 13261, IAM 12462	Go0168083	NA	NA	https://doi.org/10.1002/9781118960608.gbm00530		-	Not mentioned that they are fermentative	-		-	Not mentioned that they are fermentative	-
Firmicutes	Bacilli	Bacillales	Bacillaceae	Bacillus	clarkii	NA	PN-102, ATCC 700162, DSM 8720, LMG 17947	Go0025023	NA	NA	https://doi.org/10.1002/9781118960608.gbm00530		-	Not mentioned that they are fermentative	-		-	Not mentioned that they are fermentative	-
Firmicutes	Bacilli	Bacillales	Bacillaceae	Bacillus	clausii	NA	PN-23, ATCC 700160, DSM 8716, LMG 17945, NCIMB 10309	Go0032676	Gp0261157	2811995369	https://doi.org/10.1002/9781118960608.gbm00530		-	Not mentioned that they are fermentative	-		-	Not mentioned that they are fermentative	-
Firmicutes	Bacilli	Bacillales	Bacillaceae	Bacillus	coagulans	NA	ATCC 7050, DSM 1, JCM 2257, LMG 6326, NCIMB 9365, NRRL NRS-609, IAM 12463	Go0013467	Gp0117608	2630968645	https://doi.org/10.1002/9781118960608.gbm00530		-	Not mentioned that they are fermentative	-		-	Not mentioned that they are fermentative	-
Firmicutes	Bacilli	Bacillales	Bacillaceae	Bacillus	cohnii	NA	RSH, ATCC 51227, DSM 6307, LMG 16678, IFO 15565	Go0262094	Gp0257275	2773857892	https://doi.org/10.1002/9781118960608.gbm00530		-	Not mentioned that they are fermentative	-		-	Not mentioned that they are fermentative	NA
Firmicutes	Bacilli	Bacillales	Bacillaceae	Bacillus	decolorationis	NA	LMG 19507, DSM 14890	Go0027500	NA	NA	https://doi.org/10.1002/9781118960608.gbm00530		-	Not mentioned that they are fermentative	-		-	Not mentioned that they are fermentative	-
Firmicutes	Bacilli	Bacillales	Bacillaceae	Bacillus	drentensis	NA	LMG 21831, DSM 15600	Go0195770	NA	NA	https://doi.org/10.1002/9781118960608.gbm00530		-	Not mentioned that they are fermentative	NA		-	Not mentioned that they are fermentative	-
Firmicutes	Bacilli	Bacillales	Bacillaceae	Bacillus	endophyticus	NA	2DT, ATCC 29604, NRRL NRS-1705, LMG 7124, NCIMB 11326, CIP 106778, JCM 9331	NA	NA	NA	https://doi.org/10.1002/9781118960608.gbm00530		-	Not mentioned that they are fermentative	-		-	Not mentioned that they are fermentative	-
Firmicutes	Bacilli	Bacillales	Bacillaceae	Bacillus	farraginis	NA	R-6540, MB 1885, LMG 22081, DSM 16013	Go0027069	Gp0150910	2744054489	https://doi.org/10.1002/9781118960608.gbm00530		-	Not mentioned that they are fermentative	NA		-	Not mentioned that they are fermentative	-
Firmicutes	Bacilli	Bacillales	Bacillaceae	Bacillus	fastidiosus	NA	Delft LMD 29–14, ATCC 29604, DSM 91, LMG 7124, NCIMB 11326, NRRL NRS-1705, KCTC 3393	NA	NA	NA	https://doi.org/10.1002/9781118960608.gbm00530		-	Not mentioned that they are fermentative	-		-	Not mentioned that they are fermentative	NA
Firmicutes	Bacilli	Bacillales	Bacillaceae	Bacillus	firmus	NA	ATCC 14575, DSM 12, JCM 2512, D78314, LMG 7125, NCIMB 9366 NRRL B-14307, IAM 12464	NA	NA	NA	https://doi.org/10.1002/9781118960608.gbm00530		-	Not mentioned that they are fermentative	-		-	Not mentioned that they are fermentative	NA
Firmicutes	Bacilli	Bacillales	Bacillaceae	Bacillus	flexus	NA	ATCC 49095, DSM 1320, LMG 11155, NCIMB 13366, NRRL NRS-665, IFO 15715	NA	NA	NA	https://doi.org/10.1002/9781118960608.gbm00530		-	Not mentioned that they are fermentative	-		-	Not mentioned that they are fermentative	-
Firmicutes	Bacilli	Bacillales	Bacillaceae	Bacillus	fordii	NA	R-7190, MB 1878, LMG 22080, DSM 16014	Go0013469	Gp0013469	2517572148	https://doi.org/10.1002/9781118960608.gbm00530		-	Not mentioned that they are fermentative	-		-	Not mentioned that they are fermentative	-
Firmicutes	Bacilli	Bacillales	Bacillaceae	Bacillus	fortis	NA	R-6514, LMG 22079, DSM 16012	Go0027070	Gp0377651	NA	https://doi.org/10.1002/9781118960608.gbm00530		-	Not mentioned that they are fermentative	-		-	Not mentioned that they are fermentative	-
Firmicutes	Bacilli	Bacillales	Bacillaceae	Bacillus	fumarioli	NA	Logan B1801, LMG 19448, replaces LMG 17489, NCIMB 13771, KCTC 3851	NA	NA	NA	https://doi.org/10.1002/9781118960608.gbm00530		-	Not mentioned that they are fermentative	-		-	Not mentioned that they are fermentative	-
Firmicutes	Bacilli	Bacillales	Bacillaceae	Bacillus	funiculus	NA	NAF001, DSM 15141, JCM 11201, CIP 107128, KCTC 3796	Go0028438	NA	NA	https://doi.org/10.1002/9781118960608.gbm00530		-	Not mentioned that they are fermentative	-		-	Not mentioned that they are fermentative	-
Firmicutes	Bacilli	Bacillales	Bacillaceae	Bacillus	fusiformis	NA	ATCC 7055, DSM 2898, LMG 9816, NRRL NRS-350, IFO 15717	Go0189729	Gp0323216	2816332540	https://doi.org/10.1002/9781118960608.gbm00530		-	Not mentioned that they are fermentative	-		-	Not mentioned that they are fermentative	-
Firmicutes	Bacilli	Bacillales	Bacillaceae	Bacillus	galactosidilyticus	NA	LMG 17892, DSM 15595	Go0034578	Gp0034578	NA	https://doi.org/10.1002/9781118960608.gbm00530		-	Not mentioned that they are fermentative	-		-	Not mentioned that they are fermentative	-
Firmicutes	Bacilli	Bacillales	Bacillaceae	Bacillus	gelatini	NA	LMG 21880, DSM 15865	Go0013523	Gp0013523	2523533616	https://doi.org/10.1002/9781118960608.gbm00530		-	Not mentioned that they are fermentative	-		-	Not mentioned that they are fermentative	-
Firmicutes	Bacilli	Bacillales	Bacillaceae	Bacillus	gibsonii	NA	Nielsen PN-109, ATCC 700164, DSM 8722, LMG 17949	Go0025024	NA	NA	https://doi.org/10.1002/9781118960608.gbm00530		-	Not mentioned that they are fermentative	NA		-	Not mentioned that they are fermentative	-
Firmicutes	Bacilli	Bacillales	Bacillaceae	Bacillus	halmapalus	NA	Nielsen PN-118, ATCC 700165, DSM 8723, LMG 17950	Go0025025	NA	NA	https://doi.org/10.1002/9781118960608.gbm00530		-	Not mentioned that they are fermentative	-		-	Not mentioned that they are fermentative	-
Firmicutes	Bacilli	Bacillales	Bacillaceae	Bacillus	halodurans	NA	PN-80, ATCC 27557, DSM 497, LMG 7121, NRRL B-3881	Go0032581	NA	NA	https://doi.org/10.1002/9781118960608.gbm00530		-	Not mentioned that they are fermentative	-		-	Not mentioned that they are fermentative	-
Firmicutes	Bacilli	Bacillales	Bacillaceae	Bacillus	halophilus	NA	Kamekura N23–2, ATCC 49085, DSM 4771, LMG 17942, KCTC 3566	NA	NA	NA	https://doi.org/10.1002/9781118960608.gbm00530		-	Not mentioned that they are fermentative	-		-	Not mentioned that they are fermentative	-
Firmicutes	Bacilli	Bacillales	Bacillaceae	Bacillus	horikoshii	NA	Nielsen PN-121, ATCC 700161, DSM 8719, LMG 17946	Go0017325	Gp0017325	2731957965	https://doi.org/10.1002/9781118960608.gbm00530		-	Not mentioned that they are fermentative	-		-	Not mentioned that they are fermentative	NA
Firmicutes	Bacilli	Bacillales	Bacillaceae	Bacillus	horti	NA	K13, ATCC 700778, DSM 12751, JCM 9943, LMG 18497	Go0405437	Gp0299605	NA	https://doi.org/10.1002/9781118960608.gbm00530		-	Not mentioned that they are fermentative	-		-	Not mentioned that they are fermentative	-
Firmicutes	Bacilli	Bacillales	Bacillaceae	Bacillus	hwajinpoensis	NA	SW-72, KCCM 41641, JCM 11807	Go0026792	NA	NA	https://doi.org/10.1002/9781118960608.gbm00530		-	Not mentioned that they are fermentative	-		-	Not mentioned that they are fermentative	-
Firmicutes	Bacilli	Bacillales	Bacillaceae	Bacillus	indicus	NA	Sd/3, MTCC 4374, DSM 15820	NA	NA	NA	https://doi.org/10.1002/9781118960608.gbm00530		-	Not mentioned that they are fermentative	-		-	Not mentioned that they are fermentative	-
Firmicutes	Bacilli	Bacillales	Bacillaceae	Bacillus	infernus	NA	Boone TH-23, DSM 10277, SMCC/W 479	Go0029477	NA	NA	https://doi.org/10.1002/9781118960608.gbm00530		+	NA	+		-	Acetate not mentioned as endproduct	-
Firmicutes	Bacilli	Bacillales	Bacillaceae	Bacillus	insolitus	NA	W 16B, ATCC 23299, DSM 5, LMG 17757, NCIMB 11433, KCTC 3737	Go0106906	Gp0251878	2754412937	https://doi.org/10.1002/9781118960608.gbm00530		-	Not mentioned that they are fermentative	NA		-	Not mentioned that they are fermentative	-
Firmicutes	Bacilli	Bacillales	Bacillaceae	Bacillus	jeotgali	NA	YKJ-10, AF221061, JCM 10885, CIP 107104, KCCM 41040	Go0028258	NA	NA	https://doi.org/10.1002/9781118960608.gbm00530		-	Not mentioned that they are fermentative	-		-	Not mentioned that they are fermentative	-
Firmicutes	Bacilli	Bacillales	Bacillaceae	Bacillus	krulwichiae	NA	AM31D, IAM 15000, NCIMB 13904, JCM 11691	Go0023723	Gp0222959, Gp0023723	2773857802	https://doi.org/10.1002/9781118960608.gbm00530		-	Not mentioned that they are fermentative	-		-	Not mentioned that they are fermentative	NA
Firmicutes	Bacilli	Bacillales	Bacillaceae	Bacillus	lentus	NA	ATCC 10840, AF478107, DSM 9, JCM 2511, LMG 16798, NCIMB 8773	Go0174106	NA	NA	https://doi.org/10.1002/9781118960608.gbm00530		-	Not mentioned that they are fermentative	-		-	Not mentioned that they are fermentative	-
Firmicutes	Bacilli	Bacillales	Bacillaceae	Bacillus	licheniformis	NA	ATCC 14580, CCM 2145, DSM 13, LMG 12363, IFO 12200, NCIMB 9375	Go0000539	Gp0000548, Gp0000539	639279303	https://doi.org/10.1002/9781118960608.gbm00530		+	NA	-		-	Acetate not mentioned as endproduct	-
Firmicutes	Bacilli	Bacillales	Bacillaceae	Bacillus	luciferensis	NA	Logan SSI061, LMG 18422, CIP 107105	Go0027609	NA	NA	https://doi.org/10.1002/9781118960608.gbm00530		-	Not mentioned that they are fermentative	NA		-	Not mentioned that they are fermentative	-
Firmicutes	Bacilli	Bacillales	Bacillaceae	Bacillus	macyae	NA	JMM-4, DSM 16346, JCM 12340	Go0116699	Gp0121129	2630968384	https://doi.org/10.1002/9781118960608.gbm00530		-	Not mentioned that they are fermentative	-		-	Not mentioned that they are fermentative	NA
Firmicutes	Bacilli	Bacillales	Bacillaceae	Bacillus	marisflavi	NA	TF-11, KCCM 41588, JCM 11544	Go0027694	Gp0122087	2645727550	https://doi.org/10.1002/9781118960608.gbm00530		-	Not mentioned that they are fermentative	-		-	Not mentioned that they are fermentative	-
Firmicutes	Bacilli	Bacillales	Bacillaceae	Bacillus	megaterium	NA	ATCC 14581, CCM 2007, DSM 32, NCIMB 9376, NCTC 10342, LMG 7127, IAM 13418	Go0106883	Gp0117618, Gp0108872, Gp0106883	2639762878	https://doi.org/10.1002/9781118960608.gbm00530		-	Not mentioned that they are fermentative	-		-	Not mentioned that they are fermentative	NA
Firmicutes	Bacilli	Bacillales	Bacillaceae	Bacillus	methanolicus	NA	Dijkhuizen PB1, NCIMB 13113, LMG 16799, KCTC 3735	NA	NA	NA	https://doi.org/10.1002/9781118960608.gbm00530		-	Not mentioned that they are fermentative	-		-	Not mentioned that they are fermentative	-
Firmicutes	Bacilli	Bacillales	Bacillaceae	Bacillus	mojavensis	NA	Cohan RO-H-1, ATCC 51516, NRRL B-14698, DSM 9205, LMG 17797, NCIMB 13391, IFO 15718	Go0191210	NA	NA	https://doi.org/10.1002/9781118960608.gbm00530		-	Not mentioned that they are fermentative	NA		-	Not mentioned that they are fermentative	-
Firmicutes	Bacilli	Bacillales	Bacillaceae	Bacillus	mycoides	NA	ATCC 6942, DSM 2048, LMG 7128, NRRLB-14811, NRS 273, NCIMB 13305, KCTC 3453	Go0003829	Gp0003829	643886175	https://doi.org/10.1002/9781118960608.gbm00530		-	Not mentioned that they are fermentative	-		-	Not mentioned that they are fermentative	-
Firmicutes	Bacilli	Bacillales	Bacillaceae	Bacillus	naganoensis	NA	ATCC 53909, DSM 10191, LMG 12887, KCTC 3742	Go0028978	Gp0290524	NA	https://doi.org/10.1002/9781118960608.gbm00530		-	Not mentioned that they are fermentative	-		-	Not mentioned that they are fermentative	-
Firmicutes	Bacilli	Bacillales	Bacillaceae	Bacillus	nealsonii	NA	FO-92, ATCC BAA-519, DSM 15077	Go0027989	NA	NA	https://doi.org/10.1002/9781118960608.gbm00530		-	Not mentioned that they are fermentative	-		-	Not mentioned that they are fermentative	-
Firmicutes	Bacilli	Bacillales	Bacillaceae	Bacillus	neidei	NA	NRRL BD-87, JCM 11077, LMG 21635	NA	NA	NA	https://doi.org/10.1002/9781118960608.gbm00530		-	Not mentioned that they are fermentative	-		-	Not mentioned that they are fermentative	-
Firmicutes	Bacilli	Bacillales	Bacillaceae	Bacillus	niacini	NA	IFO 15566, DSM 2923, LMG 16677	Go0113758	Gp0117417	2630968697	https://doi.org/10.1002/9781118960608.gbm00530		-	Not mentioned that they are fermentative	-		-	Not mentioned that they are fermentative	NA
Firmicutes	Bacilli	Bacillales	Bacillaceae	Bacillus	novalis	NA	LMG 21837, DSM 15603	Go0011381	NA	NA	https://doi.org/10.1002/9781118960608.gbm00530		-	Not mentioned that they are fermentative	-		-	Not mentioned that they are fermentative	-
Firmicutes	Bacilli	Bacillales	Bacillaceae	Bacillus	odysseyi	NA	34hs-1, ATCC PTA-4993, NRRL B-30641, NBRC 100172	Go0023724	Gp0118850, Gp0047814, Gp0023724	2627854238	https://doi.org/10.1002/9781118960608.gbm00530		-	Not mentioned that they are fermentative	-		-	Not mentioned that they are fermentative	-
Firmicutes	Bacilli	Bacillales	Bacillaceae	Bacillus	okuhidensis	NA	GTC 854, JCM 10945, DSM 13666	Go0028424	Gp0122064	2648501690	https://doi.org/10.1002/9781118960608.gbm00530		-	Not mentioned that they are fermentative	NA		-	Not mentioned that they are fermentative	-
Firmicutes	Bacilli	Bacillales	Bacillaceae	Bacillus	oleronius	NA	Kuhnigk RT 10, DSM 9356, ATCC 700005, LMG 17952, CIP 104972	Go0029487	Gp0367561	NA	https://doi.org/10.1002/9781118960608.gbm00530		-	Not mentioned that they are fermentative	-		-	Not mentioned that they are fermentative	-
Firmicutes	Bacilli	Bacillales	Bacillaceae	Bacillus	pseudalcaliphilus	NA	Nielsen PN-137, DSM 8725, ATCC 700166, LMG 17951, CIP 105304	Go0028051	Gp0121127	2630968651	https://doi.org/10.1002/9781118960608.gbm00530		-	Not mentioned that they are fermentative	NA		-	Not mentioned that they are fermentative	-
Firmicutes	Bacilli	Bacillales	Bacillaceae	Bacillus	pseudofirmus	NA	PN-3, DSM 8715, NCIMB 10283, LMG 17944, ATCC 700159	Go0032613	NA	NA	https://doi.org/10.1002/9781118960608.gbm00530		-	Not mentioned that they are fermentative	-		-	Not mentioned that they are fermentative	NA
Firmicutes	Bacilli	Bacillales	Bacillaceae	Bacillus	pseudomycoides	NA	NRRL B-617, DSM 12442, LMG 18993	Go0003852	Gp0003852	643886172	https://doi.org/10.1002/9781118960608.gbm00530		-	Not mentioned that they are fermentative	-		-	Not mentioned that they are fermentative	NA
Firmicutes	Bacilli	Bacillales	Bacillaceae	Bacillus	psychrodurans	NA	68E3, DSM 11713, NCIMB 13837, KCTC 3793	Go0028173	Gp0127281	2675903167	https://doi.org/10.1002/9781118960608.gbm00530		-	Not mentioned that they are fermentative	-		-	Not mentioned that they are fermentative	-
Firmicutes	Bacilli	Bacillales	Bacillaceae	Bacillus	psychrosaccharolyticus	NA	NRRL-B3394, DSM 13778, LMG 9580, NCIMB 11729, ATCC 23296, KCTC 3399	Go0028719	Gp0028719	2547132175	https://doi.org/10.1002/9781118960608.gbm00530		+	NA	-		-	Acetate not mentioned as endproduct	-
Firmicutes	Bacilli	Bacillales	Bacillaceae	Bacillus	psychrotolerans	NA	3H1, DSM 11706, NCIMB 13838, KCTC 3794	Go0028172	Gp0127280	2687453787	https://doi.org/10.1002/9781118960608.gbm00530		-	Not mentioned that they are fermentative	-		-	Not mentioned that they are fermentative	-
Firmicutes	Bacilli	Bacillales	Bacillaceae	Bacillus	pumilus	NA	NCDO 1766, ATCC 7061, DSM 27, JCM 2508, NCIMB 9369	Go0003721	Gp0003721	642791616	https://doi.org/10.1002/9781118960608.gbm00530		-	Not mentioned that they are fermentative	NA		-	Not mentioned that they are fermentative	-
Firmicutes	Bacilli	Bacillales	Bacillaceae	Bacillus	pycnus	NA	NRRL NRS-1691, JCM 11075, DSM 15030, LMG 21634	Go0028494	NA	NA	https://doi.org/10.1002/9781118960608.gbm00530		-	Not mentioned that they are fermentative	-		-	Not mentioned that they are fermentative	-
Firmicutes	Bacilli	Bacillales	Bacillaceae	Bacillus	schlegelii	NA	Aragno MA-48, DSM 2000, LMG 7133, ATCC 43741, NCIMB 13107	Go0114178	Gp0117921	2675903597	https://doi.org/10.1002/9781118960608.gbm00530		-	Not mentioned that they are fermentative	-		-	Not mentioned that they are fermentative	-
Firmicutes	Bacilli	Bacillales	Bacillaceae	Bacillus	selenitireducens	NA	MLS10, ATCC 700615, DSM 15326	Go0001016	Gp0001016	646564509	https://doi.org/10.1002/9781118960608.gbm00530		+	NA	+		-	Acetate not mentioned as endproduct	-
Firmicutes	Bacilli	Bacillales	Bacillaceae	Bacillus	shackletonii	NA	Logan SSI024, LMG 18435, CIP 107762	Go0117143	Gp0122065	2651869806	https://doi.org/10.1002/9781118960608.gbm00530		-	Not mentioned that they are fermentative	-		-	Not mentioned that they are fermentative	-
Firmicutes	Bacilli	Bacillales	Bacillaceae	Bacillus	silvestris	NA	HR3-23, DSM 12223, LMG 18991	Go0032872	Gp0145166	2684623075	https://doi.org/10.1002/9781118960608.gbm00530		-	Not mentioned that they are fermentative	-		-	Not mentioned that they are fermentative	NA
Firmicutes	Bacilli	Bacillales	Bacillaceae	Bacillus	simplex	NA	ATCC 49097, DSM 1321, LMG 11160, NRRL-NRS 960, IFO 15720	Go0284266	Gp0260924	2823415468	https://doi.org/10.1002/9781118960608.gbm00530		-	Not mentioned that they are fermentative	NA		-	Not mentioned that they are fermentative	-
Firmicutes	Bacilli	Bacillales	Bacillaceae	Bacillus	siralis	NA	171544, NCIMB 13601, CIP 106295, DSM 13140	Go0024986	NA	NA	https://doi.org/10.1002/9781118960608.gbm00530		-	Not mentioned that they are fermentative	-		-	Not mentioned that they are fermentative	-
Firmicutes	Bacilli	Bacillales	Bacillaceae	Bacillus	smithii	NA	NRRL NRS-173, JCM 9076, LMG 12526, DSM 4216	Go0116239	Gp0120641	2654588021	https://doi.org/10.1002/9781118960608.gbm00530		-	Not mentioned that they are fermentative	-		-	Not mentioned that they are fermentative	-
Firmicutes	Bacilli	Bacillales	Bacillaceae	Bacillus	sonorensis	NA	L87-10, NRRL B-23154, DSM 13779	NA	NA	NA	https://doi.org/10.1002/9781118960608.gbm00530		-	Not mentioned that they are fermentative	NA		-	Not mentioned that they are fermentative	-
Firmicutes	Bacilli	Bacillales	Bacillaceae	Bacillus	sphaericus	NA	IAM 13420, ATCC 14577, CCM 2120, DSM 28, NCIMB 9370, LMG 7134	Go0415663	Gp0308755	NA	https://doi.org/10.1002/9781118960608.gbm00530		-	Not mentioned that they are fermentative	-		-	Not mentioned that they are fermentative	-
Firmicutes	Bacilli	Bacillales	Bacillaceae	Bacillus	sporothermodurans	NA	M215, DSM 10559, LMG 17894, NCIMB 13600, KCTC 3777	NA	NA	NA	https://doi.org/10.1002/9781118960608.gbm00530		-	Not mentioned that they are fermentative	-		-	Not mentioned that they are fermentative	-
Firmicutes	Bacilli	Bacillales	Bacillaceae	Bacillus	subterraneus	NA	COOI3B, ATCC BAA-136, DSM 13966	NA	NA	NA	https://doi.org/10.1002/9781118960608.gbm00530		-	Not mentioned that they are fermentative	-		-	Not mentioned that they are fermentative	-
Firmicutes	Bacilli	Bacillales	Bacillaceae	Bacillus	thermoamylovorans	NA	CNCM I-1378, DKP, LMG 18084	Go0029213	NA	NA	https://doi.org/10.1002/9781118960608.gbm00530		+	NA	NA		+	NA	-
Firmicutes	Bacilli	Bacillales	Bacillaceae	Bacillus	thermocloacae	NA	S 6025, DSM 5250	Go0028772	NA	NA	https://doi.org/10.1002/9781118960608.gbm00530		-	Not mentioned that they are fermentative	-		-	Not mentioned that they are fermentative	NA
Firmicutes	Bacilli	Bacillales	Bacillaceae	Bacillus	thuringiensis	NA	IAM 12077, ATCC 10792, NRRL NRS-996, DSM 2046, LMG 7138, NCIMB 9134	Go0003758	Gp0260928, Gp0260496, Gp0003758	643886085	https://doi.org/10.1002/9781118960608.gbm00530		+	NA	-		-	Acetate not mentioned as endproduct	-
Firmicutes	Bacilli	Bacillales	Bacillaceae	Bacillus	tusciae	NA	Aragno T2, DSM 2912, LMG 17940, IFO 15312	Go0001192	Gp0001192	646564511	https://doi.org/10.1002/9781118960608.gbm00530		-	Not mentioned that they are fermentative	-		-	Not mentioned that they are fermentative	NA
Firmicutes	Bacilli	Bacillales	Bacillaceae	Bacillus	vallismortis	NA	DV1-F-3, NRRL B-14890, DSM 11031, LMG 18725, KCTC 3707	Go0518846	Gp0442972	NA	https://doi.org/10.1002/9781118960608.gbm00530		-	Not mentioned that they are fermentative	-		-	Not mentioned that they are fermentative	-
Firmicutes	Bacilli	Bacillales	Bacillaceae	Bacillus	vedderi	NA	JaH, DSM 9768, ATCC 7000130, LMG 17954, NCIM B 13458	Go0029478	NA	NA	https://doi.org/10.1002/9781118960608.gbm00530		-	Not mentioned that they are fermentative	-		-	Not mentioned that they are fermentative	-
Firmicutes	Bacilli	Bacillales	Bacillaceae	Bacillus	vietnamensis	NA	15-1, JCM 11124, NRIC 0531, NRRL 23890	NA	NA	NA	https://doi.org/10.1002/9781118960608.gbm00530		-	Not mentioned that they are fermentative	-		-	Not mentioned that they are fermentative	-
Firmicutes	Bacilli	Bacillales	Bacillaceae	Bacillus	vireti	NA	LMG 21834, DSM 15602	Go0115115	Gp0119051	2645728032	https://doi.org/10.1002/9781118960608.gbm00530		-	Not mentioned that they are fermentative	-		-	Not mentioned that they are fermentative	-
Firmicutes	Bacilli	Bacillales	Bacillaceae	Bacillus	weihenstephanensis	NA	DSM 11821, WSCB 10204, LMG 18989	NA	NA	NA	https://doi.org/10.1002/9781118960608.gbm00530		-	Not mentioned that they are fermentative	-		-	Not mentioned that they are fermentative	-
Proteobacteria	Deltaproteobacteria	Bdellovibrionales	Bdellovibrionaceae	Bacteriovorax	stolpii	NA	Uki2, ATCC 27052, DSM 50722, ICPB 3291	Go0029845	NA	NA	https://doi.org/10.1002/9781118960608.gbm01006		-	Keywords related to fermentation not matched	-		-	Keywords related to fermentation not matched	-
Proteobacteria	Deltaproteobacteria	Bdellovibrionales	Bdellovibrionaceae	Bacteriovorax	starrii	NA	A3.12, ATCC 15145	Go0010056	NA	NA	https://doi.org/10.1002/9781118960608.gbm01006		-	Keywords related to fermentation not matched	-		-	Keywords related to fermentation not matched	-
Bacteroidetes	Bacteroidia	Bacteroidales	Bacteroidaceae	Bacteroides	fragilis	NA	ATCC 25285, CCUG 4856, CIP 77.16, DSM 2151, JCM 11019, LMG 10263, NCTC 9343	Go0000489	Gp0342041, Gp0000489	637000024	https://doi.org/10.1002/9781118960608.gbm00238		+	NA	NA		+	NA	+
Bacteroidetes	Bacteroidia	Bacteroidales	Bacteroidaceae	Bacteroides	acidifaciens	NA	A40, JCM 10556	Go0024948	Gp0024948	2565956591	https://doi.org/10.1002/9781118960608.gbm00238		+	NA	+		+	NA	+
Bacteroidetes	Bacteroidia	Bacteroidales	Bacteroidaceae	Bacteroides	caccae	NA	ATCC 43185, CCUG 38735, CIP 104201, JCM 9498, NCTC 13051, VPI 3452A	Go0415659	Gp0308749	2806310790	https://doi.org/10.1002/9781118960608.gbm00238		+	NA	+		+	NA	+
Bacteroidetes	Bacteroidia	Bacteroidales	Bacteroidaceae	Bacteroides	coprocola	NA	M16, DSM 17136, JCM 12979	Go0005536	Gp0005536	642791613	https://doi.org/10.1002/9781118960608.gbm00238		+	NA	+		+	NA	+
Bacteroidetes	Bacteroidia	Bacteroidales	Bacteroidaceae	Bacteroides	coprosuis	NA	PC139, CCUG 50528, NRRL B-41113	NA	NA	NA	https://doi.org/10.1002/9781118960608.gbm00238		+	NA	+		+	NA	NA
Bacteroidetes	Bacteroidia	Bacteroidales	Bacteroidaceae	Bacteroides	distasonis	NA	ATCC 8503, CCUG 4941, CIP 104284, DSM 20701, JCM 5825, NCTC 11152	Go0468478	Gp0342090	NA	https://doi.org/10.1002/9781118960608.gbm00238		+	NA	+		+	NA	+
Bacteroidetes	Bacteroidia	Bacteroidales	Bacteroidaceae	Bacteroides	dorei	NA	175, JCM 13471, DSM 17855, 219, JCM 13472, is included in this species	Go0003531	Gp0003531	642979370	https://doi.org/10.1002/9781118960608.gbm00238		+	NA	+		+	NA	+
Bacteroidetes	Bacteroidia	Bacteroidales	Bacteroidaceae	Bacteroides	eggerthii	NA	ATCC 27754, CCUG 9559, CIP 104285, DSM 20697, NCTC 11155	Go0468480	Gp0342092	2811995250	https://doi.org/10.1002/9781118960608.gbm00238		+	NA	+		+	NA	+
Bacteroidetes	Bacteroidia	Bacteroidales	Bacteroidaceae	Bacteroides	finegoldii	NA	199, JCM 13345, DSM 17565	Go0003533	Gp0003533	2562617142	https://doi.org/10.1002/9781118960608.gbm00238		+	NA	NA		+	NA	+
Bacteroidetes	Bacteroidia	Bacteroidales	Bacteroidaceae	Bacteroides	goldsteinii	NA	WAL 12034, CCUG 48944, ATCC BAA-1180	NA	NA	NA	https://doi.org/10.1002/9781118960608.gbm00238		+	NA	+		+	NA	+
Bacteroidetes	Bacteroidia	Bacteroidales	Bacteroidaceae	Bacteroides	helcogenes	NA	P 36-108, ATCC 35417, CCUG 15421, DSM 20613, JCM 6297	Go0004493	Gp0004493	649633012	https://doi.org/10.1002/9781118960608.gbm00238		+	NA	+		+	NA	+
Bacteroidetes	Bacteroidia	Bacteroidales	Bacteroidaceae	Bacteroides	intestinalis	NA	341, DSM 17393, JCM 13265	Go0000884	Gp0000884	642791621	https://doi.org/10.1002/9781118960608.gbm00238		+	NA	+		+	NA	+
Bacteroidetes	Bacteroidia	Bacteroidales	Bacteroidaceae	Bacteroides	massiliensis	NA	B84634, CCUG 48901, CIP 107942, JCM 13223	Go0013530	Gp0093271, Gp0022743, Gp0021083, Gp0013530	2515154074	https://doi.org/10.1002/9781118960608.gbm00238		+	NA	NA		+	NA	NA
Bacteroidetes	Bacteroidia	Bacteroidales	Bacteroidaceae	Bacteroides	merdae	NA	ATCC 43184, CCUG 38734, CIP 104202, JCM 9497, NCTC 13052, VPI T4-1	Go0217247	Gp0341911	2811995281	https://doi.org/10.1002/9781118960608.gbm00238		+	NA	+		+	NA	+
Bacteroidetes	Bacteroidia	Bacteroidales	Bacteroidaceae	Bacteroides	nordii	NA	WAL 11050, ATCC BAA-998, CCUG 48943	NA	NA	NA	https://doi.org/10.1002/9781118960608.gbm00238		+	NA	+		+	NA	+
Bacteroidetes	Bacteroidia	Bacteroidales	Bacteroidaceae	Bacteroides	ovatus	NA	ATCC 8483, BCRC 10623, CCUG 4943, CIP 103756, DSM 1896, JCM 5824, NCTC 11153	Go0143325	Gp0148857	2693429857	https://doi.org/10.1002/9781118960608.gbm00238		+	NA	+		+	NA	+
Bacteroidetes	Bacteroidia	Bacteroidales	Bacteroidaceae	Bacteroides	plebeius	NA	M12, DSM 17135, JCM 12973	Go0003534	Gp0003534	642979351	https://doi.org/10.1002/9781118960608.gbm00238		+	NA	NA		+	NA	+
Bacteroidetes	Bacteroidia	Bacteroidales	Bacteroidaceae	Bacteroides	pyogenes	NA	P 39-88, ATCC 35418, CCUG 15419, DSM 20611, JCM 6294	Go0075921	Gp0075921	2574180081	https://doi.org/10.1002/9781118960608.gbm00238		+	NA	+		+	NA	+
Bacteroidetes	Bacteroidia	Bacteroidales	Bacteroidaceae	Bacteroides	salyersiae	NA	WAL 10018, ATCC BAA-997, CCUG 48945	NA	NA	NA	https://doi.org/10.1002/9781118960608.gbm00238		+	NA	+		+	NA	+
Bacteroidetes	Bacteroidia	Bacteroidales	Bacteroidaceae	Bacteroides	stercoris	NA	ATCC 43183, CCUG 38733, CIP 104203, JCM 9496, NCTC 13053, VPI B5-21	Go0001955	Gp0443975, Gp0001955	641736196	https://doi.org/10.1002/9781118960608.gbm00238		+	NA	+		+	NA	+
Bacteroidetes	Bacteroidia	Bacteroidales	Bacteroidaceae	Bacteroides	suis	NA	P 38024, ATCC 35419, DSM 20612, CCUG 15420, JCM 6292	Go0075920	Gp0075920	2576861690	https://doi.org/10.1002/9781118960608.gbm00238		+	NA	+		+	NA	+
Bacteroidetes	Bacteroidia	Bacteroidales	Bacteroidaceae	Bacteroides	tectus	NA	160, ATCC 43331, CCUG 25929, JCM 10003, NCTC 11853	Go0027018	Gp0027018	2600255083	https://doi.org/10.1002/9781118960608.gbm00238		+	NA	+		+	NA	NA
Bacteroidetes	Bacteroidia	Bacteroidales	Bacteroidaceae	Bacteroides	thetaiotaomicron	NA	ATCC 29148, CCUG 10774, CIP 104206, DSM 2079, JCM 5827, NCTC 10582, VPI 5482	Go0468453	Gp0342065	NA	https://doi.org/10.1002/9781118960608.gbm00238		+	NA	+		+	NA	+
Bacteroidetes	Bacteroidia	Bacteroidales	Bacteroidaceae	Bacteroides	uniformis	NA	ATCC 8492, CCUG 4942, CIP 103695, DSM 6597, JCM 5828, NCTC 13054	Go0143327	Gp0148859	2693429911	https://doi.org/10.1002/9781118960608.gbm00238		+	NA	NA		+	NA	+
Bacteroidetes	Bacteroidia	Bacteroidales	Bacteroidaceae	Bacteroides	vulgatus	NA	ATCC 8482, BCRC, CCRC, 12903, CCUG 4940, CIP 103714, DSM 1447, IFO, NBRC, 14291, JCM 5826, LMG 7956, LMG 17767, NCTC 11154	Go0000124	Gp0443974, Gp0000124	640753008	https://doi.org/10.1002/9781118960608.gbm00238		+	NA	+		+	NA	+
Firmicutes	Bacilli	Bacillales	Thermoactinomycetaceae	Baia	soyae	NA	NEAU-gxj18, CGMCC 4.7223, DSM 46831	Go0402715	Gp0290614	2795386142	https://doi.org/10.1002/9781118960608.gbm01629		-	Keywords related to fermentation not matched	-		-	Keywords related to fermentation not matched	-
Proteobacteria	Gammaproteobacteria	Oceanospirillales	Oceanospirillaceae	Balneatrix	alpica	NA	4–87, CIP 103589	NA	NA	NA	https://doi.org/10.1002/9781118960608.gbm01192		-	Keywords related to fermentation not matched	-		-	Keywords related to fermentation not matched	-
Bacteroidetes	Bacteroidia	Bacteroidales	Porphyromonadaceae	Barnesiella	viscericola	NA	C46, DSM 18177, JCM 13660	Go0004496	Gp0004496	2509276067	https://doi.org/10.1002/9781118960608.gbm00242		+	NA	+		+	NA	+
Proteobacteria	Alphaproteobacteria	Rhizobiales	Bartonellaceae	Bartonella	bacilliformis	NA	ATCC 35685	Go0000210	Gp0000210	639633009	https://doi.org/10.1002/9781118960608.gbm00794		-	Keywords related to fermentation not matched	-		-	Keywords related to fermentation not matched	NA
Proteobacteria	Alphaproteobacteria	Rhizobiales	Bartonellaceae	Bartonella	alsatica	NA	IBS 382, CIP 105477	Go0017603	Gp0017603	2519899789	https://doi.org/10.1002/9781118960608.gbm00794		-	Keywords related to fermentation not matched	-		-	Keywords related to fermentation not matched	-
Proteobacteria	Alphaproteobacteria	Rhizobiales	Bartonellaceae	Bartonella	birtlesii	NA	IBS 325, CIP 106294, CCUG 44360	Go0032447	Gp0032447	2547132177	https://doi.org/10.1002/9781118960608.gbm00794		-	Keywords related to fermentation not matched	-		-	Keywords related to fermentation not matched	-
Proteobacteria	Alphaproteobacteria	Rhizobiales	Bartonellaceae	Bartonella	clarridgeiae	NA	Houston-2 cat, ATCC 51734	Go0018557	Gp0018557	2547132469	https://doi.org/10.1002/9781118960608.gbm00794		-	Keywords related to fermentation not matched	-		-	Keywords related to fermentation not matched	-
Proteobacteria	Alphaproteobacteria	Rhizobiales	Bartonellaceae	Bartonella	doshiae	NA	R18, ATCC 700133, NCTC 12862	Go0017553	Gp0342038, Gp0017553	2808606804	https://doi.org/10.1002/9781118960608.gbm00794		-	Keywords related to fermentation not matched	-		-	Keywords related to fermentation not matched	-
Proteobacteria	Alphaproteobacteria	Rhizobiales	Bartonellaceae	Bartonella	elizabethae	NA	F9251, B91-002005, ATCC 49927	Go0017555	Gp0032296, Gp0017555	2529293192	https://doi.org/10.1002/9781118960608.gbm00794		-	Keywords related to fermentation not matched	-		-	Keywords related to fermentation not matched	-
Proteobacteria	Alphaproteobacteria	Rhizobiales	Bartonellaceae	Bartonella	grahamii	NA	V2, ATCC 700132, NCTC 12860	Go0019014	Gp0019014	2545824615	https://doi.org/10.1002/9781118960608.gbm00794		-	Keywords related to fermentation not matched	-		-	Keywords related to fermentation not matched	-
Proteobacteria	Alphaproteobacteria	Rhizobiales	Bartonellaceae	Bartonella	henselae	NA	Houston-1, G5436, ATCC 49882	Go0000572	Gp0205745, Gp0000572	2826296999	https://doi.org/10.1002/9781118960608.gbm00794		-	Keywords related to fermentation not matched	-		-	Keywords related to fermentation not matched	-
Proteobacteria	Alphaproteobacteria	Rhizobiales	Bartonellaceae	Bartonella	koehlerae	NA	C-29, ATCC 700693	Go0035188	Gp0035188	2588253861	https://doi.org/10.1002/9781118960608.gbm00794		-	Keywords related to fermentation not matched	NA		-	Keywords related to fermentation not matched	-
Proteobacteria	Alphaproteobacteria	Rhizobiales	Bartonellaceae	Bartonella	peromysci	NA	None	NA	NA	NA	https://doi.org/10.1002/9781118960608.gbm00794		-	Keywords related to fermentation not matched	-		-	Keywords related to fermentation not matched	-
Proteobacteria	Alphaproteobacteria	Rhizobiales	Bartonellaceae	Bartonella	quintana	NA	ATCC VR-358	NA	NA	NA	https://doi.org/10.1002/9781118960608.gbm00794		-	Keywords related to fermentation not matched	NA		-	Keywords related to fermentation not matched	-
Proteobacteria	Alphaproteobacteria	Rhizobiales	Bartonellaceae	Bartonella	talpae	NA	None	NA	NA	NA	https://doi.org/10.1002/9781118960608.gbm00794		-	Keywords related to fermentation not matched	-		-	Keywords related to fermentation not matched	-
Proteobacteria	Alphaproteobacteria	Rhizobiales	Bartonellaceae	Bartonella	taylorii	NA	M6, NCTC 12861	Go0032448	NA	NA	https://doi.org/10.1002/9781118960608.gbm00794		-	Keywords related to fermentation not matched	-		-	Keywords related to fermentation not matched	-
Proteobacteria	Alphaproteobacteria	Rhizobiales	Bartonellaceae	Bartonella	tribocorum	NA	IBS 506, CIP 105476	Go0001035	Gp0001035	641228478	https://doi.org/10.1002/9781118960608.gbm00794		-	Keywords related to fermentation not matched	-		-	Keywords related to fermentation not matched	-
Proteobacteria	Alphaproteobacteria	Rhizobiales	Bartonellaceae	Bartonella	vinsonii	vinsonii	ATCC VR-152	NA	NA	NA	https://doi.org/10.1002/9781118960608.gbm00794		-	Keywords related to fermentation not matched	-		-	Keywords related to fermentation not matched	-
Proteobacteria	Alphaproteobacteria	Rhizobiales	Bartonellaceae	Bartonella	vinsonii	arupensis	OK 94-513, ATCC 700727	Go0017559	Gp0017559	2519899805	https://doi.org/10.1002/9781118960608.gbm00794		-	Keywords related to fermentation not matched	-		-	Keywords related to fermentation not matched	-
Proteobacteria	Alphaproteobacteria	Rhizobiales	Bartonellaceae	Bartonella	vinsonii	berkhoffii	93-CO1, ATCC 51672	Go0018773	Gp0018773	2545555862	https://doi.org/10.1002/9781118960608.gbm00794		-	Keywords related to fermentation not matched	-		-	Keywords related to fermentation not matched	-
Proteobacteria	Deltaproteobacteria	Bdellovibrionales	Bdellovibrionaceae	Bdellovibrio	bacteriovorus	NA	HD 100, DSM 50701, ICPB 3268, NCIB 9529	NA	NA	NA	https://doi.org/10.1002/9781118960608.gbm01007		-	Keywords related to fermentation not matched	-		-	Keywords related to fermentation not matched	-
Proteobacteria	Gammaproteobacteria	Thiotrichales	Thiotrichaceae	Beggiatoa	alba	NA	LSU B18LD, ATCC 33555	Go0001238	Gp0001238	2508501047	https://doi.org/10.1002/9781118960608.gbm01223		-	Keywords related to fermentation not matched	-		-	Keywords related to fermentation not matched	-
Proteobacteria	Alphaproteobacteria	Rhizobiales	Beijerinckiaceae	Beijerinckia	derxii	derxii	ATCC 49361, CCUG 53677, DSM 2328, LMG 3899, Q13 of Tchan, UQM 1968, WR-219	Go0029978	NA	NA	https://doi.org/10.1002/9781118960608.gbm00795.pub2		+	NA	+		+	NA	-
Proteobacteria	Alphaproteobacteria	Rhizobiales	Beijerinckiaceae	Beijerinckia	derxii	venezuelae	2 of Materassi, DSM 2329, WR-222	Go0029577	NA	NA	https://doi.org/10.1002/9781118960608.gbm00795.pub2		+	NA	+		+	NA	-
Proteobacteria	Alphaproteobacteria	Rhizobiales	Beijerinckiaceae	Beijerinckia	doebereinerae	NA	CECT 7311, DSM 19635, LMG 2819	Go0029578	NA	NA	https://doi.org/10.1002/9781118960608.gbm00795.pub2		+	NA	NA		+	NA	-
Proteobacteria	Alphaproteobacteria	Rhizobiales	Beijerinckiaceae	Beijerinckia	fluminensis	NA	CD10 of Döbereiner and Ruschel, CIP 106281, DSM 2327, UQM 1685, WR-162	Go0031104	NA	NA	https://doi.org/10.1002/9781118960608.gbm00795.pub2		+	NA	+		+	NA	-
Proteobacteria	Alphaproteobacteria	Rhizobiales	Beijerinckiaceae	Beijerinckia	indica	indica	ATCC 9039, CCUG 53672, CECT 840, DSM 1715, HAMBI 2265, LMG 2817, WR-113	Go0001241	Gp0001241	641522606	https://doi.org/10.1002/9781118960608.gbm00795.pub2		+	NA	+		+	NA	-
Proteobacteria	Alphaproteobacteria	Rhizobiales	Beijerinckiaceae	Beijerinckia	indica	lacticogenes	ATCC 19361, CECT 4104, DSM 1719, LMG 2818, WR-119	Go0275772	NA	NA	https://doi.org/10.1002/9781118960608.gbm00795.pub2		+	NA	NA		+	NA	-
Proteobacteria	Alphaproteobacteria	Rhizobiales	Beijerinckiaceae	Beijerinckia	mobilis	NA	Delft E.III.12.2, ATCC 35011, CCUG 51003, CECT 4464, DSM 2326, LMG 3912, UQM 1969, WR-237	Go0016059	Gp0016059	2576861816	https://doi.org/10.1002/9781118960608.gbm00795.pub2		+	NA	+		+	NA	-
Bacteroidetes	Cytophagia	Cytophagales	Cyclobacteriaceae	Belliella	baltica	NA	BA134, CIP 108006, DSM 15883, LMG 21964	Go0004497	Gp0004497	2509276058	https://doi.org/10.1002/9781118960608.gbm00255		-	Keywords related to fermentation not matched	-		-	Keywords related to fermentation not matched	-
Chloroflexi	Anaerolineae	Anaerolineales	Anaerolineaceae	Bellilinea	caldifistulae	NA	GOMI-1, JCM 13669, DSMZ 17877	NA	NA	NA	https://doi.org/10.1002/9781118960608.gbm01479		+	NA	NA		+	NA	+
Bacteroidetes	Flavobacteriia	Flavobacteriales	Flavobacteriaceae	Bergeyella	zoohelcum	NA	D658, ATCC 43767, CCUG 12568, CCUG 30535, CIP 103041, NBRC 16014, LMG 8351, LMG 12996, NCTC 11660	Go0468496	Gp0342108	2808606794	https://doi.org/10.1002/9781118960608.gbm00297		-	Keywords related to fermentation not matched	-		-	Keywords related to fermentation not matched	-
Actinobacteria	Actinobacteria	Micrococcales	Beutenbergiaceae	Beutenbergia	cavernae	NA	HKI 0122, DSM 12333, ATCC BAA-8, CCUG 43141, CIP 106362, IFO, NBRC, 16432, JCM 11478	Go0001203	Gp0001203	643692008	https://doi.org/10.1002/9781118960608.gbm00056.pub2		-	Keywords related to fermentation not matched	-		-	Keywords related to fermentation not matched	-
Actinobacteria	Actinobacteria	Bifidobacteriales	Bifidobacteriaceae	Bifidobacterium	bifidum	NA	Ti, Tissier, ATCC 29521, DSM 20456, JCM 1255, LMG 11041	Go0103875	Gp0103875	2597490229	https://doi.org/10.1002/9781118960608.gbm00019		+	NA	+		+	NA	+
Actinobacteria	Actinobacteria	Bifidobacteriales	Bifidobacteriaceae	Bifidobacterium	adolescentis	NA	E194a, ATCC 15703, DSM 20083, JCM 1275, LMG 10502, NCIMB 702204	Go0000246	Gp0000246	639633010	https://doi.org/10.1002/9781118960608.gbm00019		+	NA	+		+	NA	+
Actinobacteria	Actinobacteria	Bifidobacteriales	Bifidobacteriaceae	Bifidobacterium	angulatum	NA	B677, ATCC 27535, DSM 20098, JCM 7096, LMG 11039, NCIMB 702236	Go0103874	Gp0103874	2600254972	https://doi.org/10.1002/9781118960608.gbm00019		+	NA	NA		+	NA	+
Actinobacteria	Actinobacteria	Bifidobacteriales	Bifidobacteriaceae	Bifidobacterium	animalis	animalis	Mitsuoka R101-8, ATCC 25527, DSM 20104, NCIMB 702242, JCM 1190, LMG 10508	Go0103870	Gp0103870	2597490250	https://doi.org/10.1002/9781118960608.gbm00019		+	NA	NA		+	NA	+
Actinobacteria	Actinobacteria	Bifidobacteriales	Bifidobacteriaceae	Bifidobacterium	animalis	lactis	UR1, DSM 10140, JCM 10602, LMG 18314	Go0004576	Gp0004576	644736330	https://doi.org/10.1002/9781118960608.gbm00019		+	NA	+		+	NA	NA
Actinobacteria	Actinobacteria	Bifidobacteriales	Bifidobacteriaceae	Bifidobacterium	asteroides	NA	C 51, ATCC 25910, DSM 20089, JCM 8230, LMG 10735	Go0123902	Gp0302234, Gp0132109	2671180601	https://doi.org/10.1002/9781118960608.gbm00019		+	NA	+		+	NA	+
Actinobacteria	Actinobacteria	Bifidobacteriales	Bifidobacteriaceae	Bifidobacterium	bombi	NA	BluCI/TP, ATCC BAA-1567, DSM 19703	Go0031257	Gp0132913, Gp0031257	2600255079	https://doi.org/10.1002/9781118960608.gbm00019		+	NA	+		+	NA	+
Actinobacteria	Actinobacteria	Bifidobacteriales	Bifidobacteriaceae	Bifidobacterium	boum	NA	RU917, ATCC 27917, DSM 20432, JCM 1211, LMG 10736	Go0103872	Gp0103872	2600254979	https://doi.org/10.1002/9781118960608.gbm00019		+	NA	+		+	NA	+
Actinobacteria	Actinobacteria	Bifidobacteriales	Bifidobacteriaceae	Bifidobacterium	breve	NA	S1, ATCC 15700, DSM 20213, JCM 1192, NCIMB 702257	Go0118720	Gp0132113, Gp0124280	2667527587	https://doi.org/10.1002/9781118960608.gbm00019		+	NA	+		+	NA	+
Actinobacteria	Actinobacteria	Bifidobacteriales	Bifidobacteriaceae	Bifidobacterium	catenulatum	NA	B669, ATCC 27539, DSM 20103, JCM 1194, LMG 11043, NCIMB 702246	Go0103876	Gp0103876	2597490243	https://doi.org/10.1002/9781118960608.gbm00019		+	NA	+		+	NA	+
Actinobacteria	Actinobacteria	Bifidobacteriales	Bifidobacteriaceae	Bifidobacterium	choerinum	NA	Su806, ATCC 27686, DSM 20434, JCM 1212, LMG 10510	Go0103871	Gp0103871	2597490261	https://doi.org/10.1002/9781118960608.gbm00019		+	NA	+		+	NA	+
Actinobacteria	Actinobacteria	Bifidobacteriales	Bifidobacteriaceae	Bifidobacterium	coryneforme	NA	C215, ATCC 25911, DSM 20216, JCM 5819, LMG 18911	Go0103362	Gp0103362	2597490194	https://doi.org/10.1002/9781118960608.gbm00019		+	NA	+		+	NA	+
Actinobacteria	Actinobacteria	Bifidobacteriales	Bifidobacteriaceae	Bifidobacterium	cuniculi	NA	RA93, ATCC 27916, DSM 20435, JCM 1213, LMG 10738	Go0103873	Gp0103873	2597490228	https://doi.org/10.1002/9781118960608.gbm00019		+	NA	+		+	NA	+
Actinobacteria	Actinobacteria	Bifidobacteriales	Bifidobacteriaceae	Bifidobacterium	dentium	NA	B764, ATCC 27534, DSM 20436, JCM 1195, LMG 11045, NCIMB 702243	Go0123909	Gp0132118	2700989376	https://doi.org/10.1002/9781118960608.gbm00019		+	NA	+		+	NA	NA
Actinobacteria	Actinobacteria	Bifidobacteriales	Bifidobacteriaceae	Bifidobacterium	gallicum	NA	P6, ATCC 49850, DSM 20093, JCM 8224, LMG 11596	Go0103883	Gp0103883	2597490252	https://doi.org/10.1002/9781118960608.gbm00019		+	NA	+		+	NA	+
Actinobacteria	Actinobacteria	Bifidobacteriales	Bifidobacteriaceae	Bifidobacterium	gallinarum	NA	Ch206-5, ATCC 33777, DSM 20670, JCM 6291, LMG 11586	Go0103880	Gp0103880	2597490217	https://doi.org/10.1002/9781118960608.gbm00019		+	NA	+		+	NA	+
Actinobacteria	Actinobacteria	Bifidobacteriales	Bifidobacteriaceae	Bifidobacterium	indicum	NA	C 410, ATCC 25912, DSM 20214, JCM 1302, LMG 11587	Go0096766	Gp0132121, Gp0096766	2660238275	https://doi.org/10.1002/9781118960608.gbm00019		+	NA	+		+	NA	+
Actinobacteria	Actinobacteria	Bifidobacteriales	Bifidobacteriaceae	Bifidobacterium	longum	longum	E194b, variant a, ATCC 15707, DSM 20219, JCM 1217, NCIMB 702259, LMG 13197	Go0103885	Gp0103885	2600254982	https://doi.org/10.1002/9781118960608.gbm00019		+	NA	+		+	NA	+
Actinobacteria	Actinobacteria	Bifidobacteriales	Bifidobacteriaceae	Bifidobacterium	longum	infantis	S12, ATCC 15697, DSM 20088, JCM 1222, NCIMB 702205	Go0004524	Gp0004524	651053007	https://doi.org/10.1002/9781118960608.gbm00019		+	NA	+		+	NA	+
Actinobacteria	Actinobacteria	Bifidobacteriales	Bifidobacteriaceae	Bifidobacterium	longum	suis	SU 859, ATCC 27533, DSM 20211, JCM 1269	Go0123914	Gp0132124	2690315693	https://doi.org/10.1002/9781118960608.gbm00019		+	NA	+		+	NA	+
Actinobacteria	Actinobacteria	Bifidobacteriales	Bifidobacteriaceae	Bifidobacterium	magnum	NA	RA3, ATCC 27540, DSM 20222, JCM 1218, LMG 11591	Go0103881	Gp0103881	2597490218	https://doi.org/10.1002/9781118960608.gbm00019		+	NA	+		+	NA	NA
Actinobacteria	Actinobacteria	Bifidobacteriales	Bifidobacteriaceae	Bifidobacterium	merycicum	NA	Ru915B, ATCC 49391, DSM 6492, JCM 8219, LMG 11341	Go0103877	Gp0103877	2600254980	https://doi.org/10.1002/9781118960608.gbm00019		+	NA	+		+	NA	+
Actinobacteria	Actinobacteria	Bifidobacteriales	Bifidobacteriaceae	Bifidobacterium	minimum	NA	F392, ATCC 27538, DSM 20102, JCM 5821, LMG 11592	Go0103882	Gp0103882	2597490263	https://doi.org/10.1002/9781118960608.gbm00019		+	NA	+		+	NA	+
Actinobacteria	Actinobacteria	Bifidobacteriales	Bifidobacteriaceae	Bifidobacterium	mongoliense	NA	YIT 10443, JCM 15461, DSM 21395	Go0031187	Gp0132697, Gp0031187	2695420510	https://doi.org/10.1002/9781118960608.gbm00019		+	NA	+		+	NA	NA
Actinobacteria	Actinobacteria	Bifidobacteriales	Bifidobacteriaceae	Bifidobacterium	pseudocatenulatum	NA	B1279, ATCC 27919, DSM 20438, JCM 1200, LMG 10505	Go0103869	Gp0103869	2597490216	https://doi.org/10.1002/9781118960608.gbm00019		+	NA	+		+	NA	+
Actinobacteria	Actinobacteria	Bifidobacteriales	Bifidobacteriaceae	Bifidobacterium	pseudolongum	pseudolongum	PNC-2–9G, ATCC 25526, DSM 20099, JCM 1205, LMG 11571, NCIMB 702244	Go0103879	Gp0103879	2597490262	https://doi.org/10.1002/9781118960608.gbm00019		+	NA	+		+	NA	+
Actinobacteria	Actinobacteria	Bifidobacteriales	Bifidobacteriaceae	Bifidobacterium	pseudolongum	globosum	RU 224, ATCC 25865, DSM 20092, JCM 5820, LMG 11569, NCIMB 702245	Go0103878	Gp0103878	2597490251	https://doi.org/10.1002/9781118960608.gbm00019		+	NA	NA		+	NA	+
Actinobacteria	Actinobacteria	Bifidobacteriales	Bifidobacteriaceae	Bifidobacterium	psychraerophilum	NA	T16, LMG 21775, NCIMB 13940	Go0027044	Gp0103891	2597490219	https://doi.org/10.1002/9781118960608.gbm00019		+	NA	+		+	NA	+
Actinobacteria	Actinobacteria	Bifidobacteriales	Bifidobacteriaceae	Bifidobacterium	pullorum	NA	P145, ATCC 27685, DSM 20433, JCM 1214, LMG 21816	Go0103894	Gp0103894	2600254973	https://doi.org/10.1002/9781118960608.gbm00019		+	NA	+		+	NA	+
Actinobacteria	Actinobacteria	Bifidobacteriales	Bifidobacteriaceae	Bifidobacterium	ruminantium	NA	Ru687, ATCC 49390, DSM 6489, JCM 8222, LMG 21811	Go0103892	Gp0103892	2597490258	https://doi.org/10.1002/9781118960608.gbm00019		+	NA	+		+	NA	+
Actinobacteria	Actinobacteria	Bifidobacteriales	Bifidobacteriaceae	Bifidobacterium	saeculare	NA	RA161, ATCC 49392, DSM 6531, JCM 8223, LMG 14934	Go0103887	Gp0103887	2600254983	https://doi.org/10.1002/9781118960608.gbm00019		+	NA	+		+	NA	+
Actinobacteria	Actinobacteria	Bifidobacteriales	Bifidobacteriaceae	Bifidobacterium	scardovii	NA	ATCC BAA-773, DSM 13734, CCUG 13008, JCM 12489, LMG 21589	Go0103889	Gp0103889	2597490265	https://doi.org/10.1002/9781118960608.gbm00019		+	NA	+		+	NA	+
Actinobacteria	Actinobacteria	Bifidobacteriales	Bifidobacteriaceae	Bifidobacterium	subtile	NA	F395, ATCC 27537, DSM 20096, LMG 11597	Go0103884	Gp0103884	2600254981	https://doi.org/10.1002/9781118960608.gbm00019		+	NA	+		+	NA	+
Actinobacteria	Actinobacteria	Bifidobacteriales	Bifidobacteriaceae	Bifidobacterium	thermacidophilum	thermacidophilum	36, AS 1.2282, DSM 15837, JCM 11165, LMG 21395	Go0103888	Gp0103888	2600254984	https://doi.org/10.1002/9781118960608.gbm00019		+	NA	+		+	NA	+
Actinobacteria	Actinobacteria	Bifidobacteriales	Bifidobacteriaceae	Bifidobacterium	thermacidophilum	porcinum	P3-14, AS 1.3009, LMG 21689	Go0103890	Gp0103890	2600254978	https://doi.org/10.1002/9781118960608.gbm00019		+	NA	+		+	NA	+
Actinobacteria	Actinobacteria	Bifidobacteriales	Bifidobacteriaceae	Bifidobacterium	thermophilum	NA	P2-91, ATCC 25525, DSM 20210, JCM 1207, LMG 11573, NCIMB 702253	Go0103853	Gp0103853	2600254976	https://doi.org/10.1002/9781118960608.gbm00019		+	NA	+		+	NA	NA
Actinobacteria	Actinobacteria	Bifidobacteriales	Bifidobacteriaceae	Bifidobacterium	tsurumiense	NA	OMB115, DSM 17777, JCM 13495	Go0103854	Gp0103854	2597490257	https://doi.org/10.1002/9781118960608.gbm00019		+	NA	+		+	NA	+
Desulfobacterota	Desulfovibrionia	Desulfovibrionales	Desulfovibrionaceae	Bilophila	wadsworthia	NA	ATCC 49260, WAL 7959	Go0044075	Gp0044075	2561511128	https://doi.org/10.1002/9781118960608.gbm01034		-	Not fermentative	+		-	Not fermentative	-
Bacteroidetes	Flavobacteriia	Flavobacteriales	Flavobacteriaceae	Bizionia	paragorgiae	NA	KCTC 12304, KMM 6029, LMG 22571	Go0027079	NA	NA	https://doi.org/10.1002/9781118960608.gbm00298		+	NA	+		-	Keywords related to fermentation not matched	-
Bacteroidetes	Flavobacteriia	Flavobacteriales	Flavobacteriaceae	Bizionia	algoritergicola	NA	APA-1, ACAM 1056, CIP 108533	Go0026097	NA	NA	https://doi.org/10.1002/9781118960608.gbm00298		+	NA	+		-	Keywords related to fermentation not matched	NA
Bacteroidetes	Flavobacteriia	Flavobacteriales	Flavobacteriaceae	Bizionia	gelidisalsuginis	NA	IC164, ACAM 1057, CIP 108536	Go0026098	NA	NA	https://doi.org/10.1002/9781118960608.gbm00298		+	NA	+		-	Keywords related to fermentation not matched	-
Bacteroidetes	Flavobacteriia	Flavobacteriales	Flavobacteriaceae	Bizionia	myxarmorum	NA	ADA-4, ACAM 1058, CIP 108535	Go0026096	NA	NA	https://doi.org/10.1002/9781118960608.gbm00298		+	NA	NA		-	Keywords related to fermentation not matched	-
Bacteroidetes	Flavobacteriia	Flavobacteriales	Flavobacteriaceae	Bizionia	saleffrena	NA	HFD, ACAM 1059, CIP 108534	Go0026164	NA	NA	https://doi.org/10.1002/9781118960608.gbm00298		+	NA	+		-	Keywords related to fermentation not matched	-
Proteobacteria	Alphaproteobacteria	Rhizobiales	Bradyrhizobiaceae	Blastobacter	henricii	NA	None has been isolated	NA	NA	NA	https://doi.org/10.1002/9781118960608.gbm00800		+	NA	NA		-	Acetate not mentioned as endproduct	-
Proteobacteria	Alphaproteobacteria	Rhizobiales	Bradyrhizobiaceae	Blastobacter	aggregatus	NA	Müller 161, ATCC 43293, DSM 1111, IFAM 1003	NA	NA	NA	https://doi.org/10.1002/9781118960608.gbm00800		+	NA	NA		-	Acetate not mentioned as endproduct	-
Proteobacteria	Alphaproteobacteria	Rhizobiales	Bradyrhizobiaceae	Blastobacter	capsulatus	NA	Müller 216, ATCC 43294, DSM 1112, IFAM 1004	Go0013602	Gp0251907	NA	https://doi.org/10.1002/9781118960608.gbm00800		+	NA	+		-	Acetate not mentioned as endproduct	-
Proteobacteria	Alphaproteobacteria	Rhizobiales	Bradyrhizobiaceae	Blastobacter	denitrificans	NA	Müller 222, ATCC 43295, DSM 1113, IFAM 1005	Go0026152	NA	NA	https://doi.org/10.1002/9781118960608.gbm00800		+	NA	+		-	Acetate not mentioned as endproduct	-
Acidobacteria	Blastocatellia	Blastocatellales	Blastocatellaceae	Blastocatella	fastidiosa	NA	A2-16, DSM 25172, LMG26944	NA	NA	NA	https://doi.org/10.1002/9781118960608.gbm01428		+	NA	+		-	Acetate not mentioned as endproduct	-
Proteobacteria	Alphaproteobacteria	Rhizobiales	Hyphomicrobiaceae	Blastochloris	viridis	NA	F, ATCC 19567, DSM 133	Go0138093	Gp0205643, Gp0143129	2687453285	https://doi.org/10.1002/9781118960608.gbm00815		-	Not mentioned that they are fermentative	-		-	Acetate not mentioned as endproduct	NA
Proteobacteria	Alphaproteobacteria	Rhizobiales	Hyphomicrobiaceae	Blastochloris	sulfoviridis	NA	Pl, DSM 729	Go0028935	NA	NA	https://doi.org/10.1002/9781118960608.gbm00815		-	Not mentioned that they are fermentative	-		-	Acetate not mentioned as endproduct	-
Actinobacteria	Actinobacteria	Frankiales	Geodermatophilaceae	Blastococcus	aggregatus	NA	DSM 4725, ATCC 25902	Go0029484	Gp0102889	2734482074	https://doi.org/10.1002/9781118960608.gbm00043		-	Not fermentative	-		-	Acetate not mentioned as endproduct	-
Actinobacteria	Actinobacteria	Frankiales	Geodermatophilaceae	Blastococcus	jejuensis	NA	KST3-10, NRRL B-24440, KCCM 42251	NA	NA	NA	https://doi.org/10.1002/9781118960608.gbm00043		+	NA	-		-	Acetate not mentioned as endproduct	-
Actinobacteria	Actinobacteria	Frankiales	Geodermatophilaceae	Blastococcus	saxobsidens	NA	BC444, DSM 44509, NRRL B-24246	Go0032865	Gp0371421, Gp0126990	2816332115	https://doi.org/10.1002/9781118960608.gbm00043		-	Not fermentative	-		-	Acetate not mentioned as endproduct	-
Proteobacteria	Alphaproteobacteria	Sphingomonadales	Sphingomonadaceae	Blastomonas	natatoria	NA	ACM 2507, ATCC 35951, DSM 3183, JCM 10396, NCIMB 12085, UQM 2507	Go0029129	Gp0251895	2756170222	https://doi.org/10.1002/9781118960608.gbm00918		-	Keywords related to fermentation not matched	-		-	Keywords related to fermentation not matched	-
Proteobacteria	Alphaproteobacteria	Sphingomonadales	Sphingomonadaceae	Blastomonas	ursincola	NA	DSM 9006, KR-99	Go0027852	NA	NA	https://doi.org/10.1002/9781118960608.gbm00918		-	Keywords related to fermentation not matched	NA		-	Keywords related to fermentation not matched	-
Planctomycetes	Planctomycetia	Planctomycetales	Planctomycetaceae	Blastopirellula	marina	NA	SH 106, ATCC 49069, DSM 3645, IFAM 1313	Go0001043	Gp0001043	638341020	https://doi.org/10.1002/9781118960608.gbm00782		-	Keywords related to fermentation not matched	-		-	Keywords related to fermentation not matched	-
Bacteroidetes	Flavobacteriia	Flavobacteriales	Blattabacteriaceae	Blattabacterium	cuenoti	NA	None	NA	NA	NA	https://doi.org/10.1002/9781118960608.gbm00286		-	Keywords related to fermentation not matched	-		-	Keywords related to fermentation not matched	-
Actinobacteria	Actinobacteria	Micrococcales	Bogoriellaceae	Bogoriella	caseilytica	NA	HKI 0088, ATCC 700413, CIP 105404, DSM 11294, JCM 11479	Go0027846	Gp0220392	2781126043	https://doi.org/10.1002/9781118960608.gbm00060.pub2		-	Keywords related to fermentation not matched	NA		-	Keywords related to fermentation not matched	-
Proteobacteria	Betaproteobacteria	Burkholderiales	Alcaligenaceae	Bordetella	pertussis	NA	18-232, ATCC 9797, DSM 5571	Go0004776	Gp0205744, Gp0004776	NA	https://doi.org/10.1002/9781118960608.gbm00928		+	NA	+		-	Acetate not mentioned as endproduct	-
Proteobacteria	Betaproteobacteria	Burkholderiales	Alcaligenaceae	Bordetella	avium	NA	Hinz 591-77, ATCC 35086, DSM 11332, LMG 1852	Go0032769	Gp0380639	NA	https://doi.org/10.1002/9781118960608.gbm00928		+	NA	NA		-	Acetate not mentioned as endproduct	-
Proteobacteria	Betaproteobacteria	Burkholderiales	Alcaligenaceae	Bordetella	bronchiseptica	NA	71, ATCC 19395, NCTC 452	Go0468636	Gp0342249	NA	https://doi.org/10.1002/9781118960608.gbm00928		+	NA	+		-	Acetate not mentioned as endproduct	-
Proteobacteria	Betaproteobacteria	Burkholderiales	Alcaligenaceae	Bordetella	hinzii	NA	TC58, LMG 13501, ATCC 51783, CIP 104527, DSM 11333, LMG 13501	Go0028577	Gp0144167	2728369170	https://doi.org/10.1002/9781118960608.gbm00928		+	NA	+		-	Acetate not mentioned as endproduct	-
Proteobacteria	Betaproteobacteria	Burkholderiales	Alcaligenaceae	Bordetella	holmesii	NA	ATCC 51541, CDC F5101	Go0032498	Gp0032498	2576861425	https://doi.org/10.1002/9781118960608.gbm00928		+	NA	+		-	Acetate not mentioned as endproduct	NA
Proteobacteria	Betaproteobacteria	Burkholderiales	Alcaligenaceae	Bordetella	parapertussis	NA	522, ATCC 15311, NCTC 5952	Go0366630	Gp0341771, Gp0205785	2773857998	https://doi.org/10.1002/9781118960608.gbm00928		+	NA	+		-	Acetate not mentioned as endproduct	-
Proteobacteria	Betaproteobacteria	Burkholderiales	Alcaligenaceae	Bordetella	trematum	NA	CCUG 32381, DSM 11334, LMG 13506	Go0028167	NA	NA	https://doi.org/10.1002/9781118960608.gbm00928		+	NA	+		-	Acetate not mentioned as endproduct	-
Spirochaetes	Spirochaetia	Spirochaetales	Spirochaetaceae	Borrelia	anserina	NA	None	NA	NA	NA	https://doi.org/10.1002/9781118960608.gbm01246.pub2		+	NA	+		-	Keywords related to fermentation not matched	-
Spirochaetes	Spirochaetia	Spirochaetales	Spirochaetaceae	Borrelia	baltazardii	NA	None	NA	NA	NA	https://doi.org/10.1002/9781118960608.gbm01246.pub2		+	NA	+		-	Keywords related to fermentation not matched	-
Spirochaetes	Spirochaetia	Spirochaetales	Spirochaetaceae	Borrelia	brasiliensis	NA	None	NA	NA	NA	https://doi.org/10.1002/9781118960608.gbm01246.pub2		+	NA	+		-	Keywords related to fermentation not matched	-
Spirochaetes	Spirochaetia	Spirochaetales	Spirochaetaceae	Borrelia	caucasica	NA	None	NA	NA	NA	https://doi.org/10.1002/9781118960608.gbm01246.pub2		+	NA	+		-	Keywords related to fermentation not matched	-
Spirochaetes	Spirochaetia	Spirochaetales	Spirochaetaceae	Borrelia	coriaceae	NA	Co53, ATCC 43381	Go0086674	Gp0086674	2565956565	https://doi.org/10.1002/9781118960608.gbm01246.pub2		+	NA	+		-	Keywords related to fermentation not matched	NA
Spirochaetes	Spirochaetia	Spirochaetales	Spirochaetaceae	Borrelia	crocidurae	NA	None	NA	NA	NA	https://doi.org/10.1002/9781118960608.gbm01246.pub2		+	NA	+		-	Keywords related to fermentation not matched	-
Spirochaetes	Spirochaetia	Spirochaetales	Spirochaetaceae	Borrelia	dugesii	NA	None	NA	NA	NA	https://doi.org/10.1002/9781118960608.gbm01246.pub2		+	NA	+		-	Keywords related to fermentation not matched	NA
Spirochaetes	Spirochaetia	Spirochaetales	Spirochaetaceae	Borrelia	duttonii	NA	None	NA	NA	NA	https://doi.org/10.1002/9781118960608.gbm01246.pub2		+	NA	+		-	Keywords related to fermentation not matched	-
Spirochaetes	Spirochaetia	Spirochaetales	Spirochaetaceae	Borrelia	graingeri	NA	None	NA	NA	NA	https://doi.org/10.1002/9781118960608.gbm01246.pub2		+	NA	+		-	Keywords related to fermentation not matched	-
Spirochaetes	Spirochaetia	Spirochaetales	Spirochaetaceae	Borrelia	harveyi	NA	None	NA	NA	NA	https://doi.org/10.1002/9781118960608.gbm01246.pub2		+	NA	+		-	Keywords related to fermentation not matched	NA
Spirochaetes	Spirochaetia	Spirochaetales	Spirochaetaceae	Borrelia	hermsii	NA	HS1, ATCC 35209	Go0364924	Gp0204054	2721755543	https://doi.org/10.1002/9781118960608.gbm01246.pub2		+	NA	NA		-	Keywords related to fermentation not matched	-
Spirochaetes	Spirochaetia	Spirochaetales	Spirochaetaceae	Borrelia	hispanica	NA	None	NA	NA	NA	https://doi.org/10.1002/9781118960608.gbm01246.pub2		+	NA	+		-	Keywords related to fermentation not matched	-
Spirochaetes	Spirochaetia	Spirochaetales	Spirochaetaceae	Borrelia	latyschewii	NA	None	NA	NA	NA	https://doi.org/10.1002/9781118960608.gbm01246.pub2		+	NA	+		-	Keywords related to fermentation not matched	-
Spirochaetes	Spirochaetia	Spirochaetales	Spirochaetaceae	Borrelia	mazzottii	NA	None	NA	NA	NA	https://doi.org/10.1002/9781118960608.gbm01246.pub2		+	NA	+		-	Keywords related to fermentation not matched	-
Spirochaetes	Spirochaetia	Spirochaetales	Spirochaetaceae	Borrelia	miyamotoi	NA	HT31, JCM 9579	Go0028853	NA	NA	https://doi.org/10.1002/9781118960608.gbm01246.pub2		+	NA	+		-	Keywords related to fermentation not matched	-
Spirochaetes	Spirochaetia	Spirochaetales	Spirochaetaceae	Borrelia	parkeri	NA	None	NA	NA	NA	https://doi.org/10.1002/9781118960608.gbm01246.pub2		+	NA	+		-	Keywords related to fermentation not matched	-
Spirochaetes	Spirochaetia	Spirochaetales	Spirochaetaceae	Borrelia	persica	NA	None	NA	NA	NA	https://doi.org/10.1002/9781118960608.gbm01246.pub2		+	NA	NA		-	Keywords related to fermentation not matched	-
Spirochaetes	Spirochaetia	Spirochaetales	Spirochaetaceae	Borrelia	recurrentis	NA	A1, ATCC 700241	Go0000923	Gp0000923	643348519	https://doi.org/10.1002/9781118960608.gbm01246.pub2		+	NA	+		-	Keywords related to fermentation not matched	-
Spirochaetes	Spirochaetia	Spirochaetales	Spirochaetaceae	Borrelia	theileri	NA	None	NA	NA	NA	https://doi.org/10.1002/9781118960608.gbm01246.pub2		+	NA	+		-	Keywords related to fermentation not matched	-
Spirochaetes	Spirochaetia	Spirochaetales	Spirochaetaceae	Borrelia	tillae	NA	None	NA	NA	NA	https://doi.org/10.1002/9781118960608.gbm01246.pub2		+	NA	+		-	Keywords related to fermentation not matched	-
Spirochaetes	Spirochaetia	Spirochaetales	Spirochaetaceae	Borrelia	turcica	NA	IST7, JCM 11958, DSM 16138	Go0487643	Gp0371404	NA	https://doi.org/10.1002/9781118960608.gbm01246.pub2		+	NA	+		-	Keywords related to fermentation not matched	-
Spirochaetes	Spirochaetia	Spirochaetales	Spirochaetaceae	Borrelia	turicatae	NA	None	NA	NA	NA	https://doi.org/10.1002/9781118960608.gbm01246.pub2		+	NA	+		-	Keywords related to fermentation not matched	NA
Spirochaetes	Spirochaetia	Spirochaetales	Spirochaetaceae	Borrelia	venezuelensis	NA	None	NA	NA	NA	https://doi.org/10.1002/9781118960608.gbm01246.pub2		+	NA	+		-	Keywords related to fermentation not matched	-
Spirochaetes	Spirochaetia	Spirochaetales	Spirochaetaceae	Borrelia	johnsonii	NA	None	NA	NA	NA	https://doi.org/10.1002/9781118960608.gbm01246.pub2		+	NA	+		-	Keywords related to fermentation not matched	-
Spirochaetes	Spirochaetia	Spirochaetales	Spirochaetaceae	Borrelia	kalaharica	NA	None	NA	NA	NA	https://doi.org/10.1002/9781118960608.gbm01246.pub2		+	NA	+		-	Keywords related to fermentation not matched	-
Spirochaetes	Spirochaetia	Spirochaetales	Spirochaetaceae	Borrelia	lonestari	NA	None	NA	NA	NA	https://doi.org/10.1002/9781118960608.gbm01246.pub2		+	NA	NA		-	Keywords related to fermentation not matched	-
Spirochaetes	Spirochaetia	Spirochaetales	Spirochaetaceae	Borrelia	tachyglossi	NA	None	NA	NA	NA	https://doi.org/10.1002/9781118960608.gbm01246.pub2		+	NA	+		-	Keywords related to fermentation not matched	-
Proteobacteria	Alphaproteobacteria	Rhizobiales	Bradyrhizobiaceae	Bosea	thiooxidans	NA	BI 42, ATCC 700366, DSM 9653	Go0103624	Gp0103624	2595698224	https://doi.org/10.1002/9781118960608.gbm00801		-	Keywords related to fermentation not matched	-		-	Keywords related to fermentation not matched	-
Actinobacteria	Actinobacteria	Micrococcales	Dermabacteraceae	Brachybacterium	faecium	NA	Schefferle 6–10, ATCC 43885, CCUG 32293, CIP 103333, DSM 4810, IEGM 403, NBRC 14762, JCM 11609, NCIMB 9860, VKM Ac-1423	Go0001925	Gp0001925	644736331	https://doi.org/10.1002/9781118960608.gbm00068		+	NA	NA		-	Acetate not mentioned as endproduct	-
Actinobacteria	Actinobacteria	Micrococcales	Dermabacteraceae	Brachybacterium	alimentarium	NA	ATCC 700067, CCUG 50349, CIP 104811, CNRZ 925, DSM 10672, NBRC 16118, JCM 11607, LMG 19551	Go0028874	Gp0028874	NA	https://doi.org/10.1002/9781118960608.gbm00068		+	NA	+		-	Acetate not mentioned as endproduct	-
Actinobacteria	Actinobacteria	Micrococcales	Dermabacteraceae	Brachybacterium	conglomeratum	NA	AJ 1015, Komagata 5–2, CCM 2589, CCUG 50160, CCUG 50354, CIP 104400, DSM 10241, NBRC 15472, JCM 11608, VKM Ac-1975	Go0032742	NA	NA	https://doi.org/10.1002/9781118960608.gbm00068		+	NA	+		-	Acetate not mentioned as endproduct	-
Actinobacteria	Actinobacteria	Micrococcales	Dermabacteraceae	Brachybacterium	fresconis	NA	DSM 14564, JCM 12138, LMG 20336	Go0027576	NA	NA	https://doi.org/10.1002/9781118960608.gbm00068		+	NA	+		-	Acetate not mentioned as endproduct	-
Actinobacteria	Actinobacteria	Micrococcales	Dermabacteraceae	Brachybacterium	muris	NA	C3H-21, CCM 7047, CCUG 50352, DSM 15460, JCM 14117	NA	NA	NA	https://doi.org/10.1002/9781118960608.gbm00068		+	NA	+		-	Acetate not mentioned as endproduct	-
Actinobacteria	Actinobacteria	Micrococcales	Dermabacteraceae	Brachybacterium	nesterenkovii	NA	35, CIP 104813, DSM 9573, NBRC 15384, IMV Ac-752, JCM 11648, LMG 19549	Go0028875	NA	NA	https://doi.org/10.1002/9781118960608.gbm00068		+	NA	+		-	Acetate not mentioned as endproduct	-
Actinobacteria	Actinobacteria	Micrococcales	Dermabacteraceae	Brachybacterium	paraconglomeratum	NA	ATCC 51843, CIP 103334, DSM 46341, IEGM 404, NBRC 15224, JCM 11649, LMG 19861, NCIMB 9861, VKM Ac-1425	Go0032743	NA	NA	https://doi.org/10.1002/9781118960608.gbm00068		+	NA	NA		-	Acetate not mentioned as endproduct	NA
Actinobacteria	Actinobacteria	Micrococcales	Dermabacteraceae	Brachybacterium	phenoliresistens	NA	phenol-A, BCRC 17589, JCM 15157, LMG 23707	Go0031299	NA	NA	https://doi.org/10.1002/9781118960608.gbm00068		+	NA	+		-	Acetate not mentioned as endproduct	-
Actinobacteria	Actinobacteria	Micrococcales	Dermabacteraceae	Brachybacterium	rhamnosum	NA	H-6S, ATCC 51844, CIP 104398, DSM 10240, NBRC 15203, JCM 11650, LMG 19848, VKM Ac-1976	Go0027575	NA	NA	https://doi.org/10.1002/9781118960608.gbm00068		+	NA	+		-	Acetate not mentioned as endproduct	NA
Actinobacteria	Actinobacteria	Micrococcales	Dermabacteraceae	Brachybacterium	sacelli	NA	CCUG 50347, DSM 14566, JCM 12139, LMG 20345	Go0027641	NA	NA	https://doi.org/10.1002/9781118960608.gbm00068		+	NA	+		-	Acetate not mentioned as endproduct	-
Actinobacteria	Actinobacteria	Micrococcales	Dermabacteraceae	Brachybacterium	tyrofermentans	NA	ATCC 700068, CCUG 50353, CIP 104812, CNRZ 926, DSM 10673, NBRC 16119, JCM 11610, LMG 19552	Go0028876	Gp0035956, Gp0028876	NA	https://doi.org/10.1002/9781118960608.gbm00068		+	NA	NA		-	Acetate not mentioned as endproduct	-
Actinobacteria	Actinobacteria	Micrococcales	Dermabacteraceae	Brachybacterium	zhongshanense	NA	JB, CGMCC 1.6508, DSM 18832, JCM 15471, LMG 23926	Go0093608	Gp0093608	2681813033	https://doi.org/10.1002/9781118960608.gbm00068		+	NA	NA		-	Acetate not mentioned as endproduct	NA
Proteobacteria	Betaproteobacteria	Burkholderiales	Comamonadaceae	Brachymonas	denitrificans	NA	AS-P1, JCM 9216	NA	NA	NA	https://doi.org/10.1002/9781118960608.gbm00944		-	Keywords related to fermentation not matched	-		-	Keywords related to fermentation not matched	-
Spirochaetes	Spirochaetia	Spirochaetales	Brachyspiraceae	Brachyspira	aalborgi	NA	513A, NCTC 11492	Go0029819	NA	NA	https://doi.org/10.1002/9781118960608.gbm01241.pub2		+	NA	+		+	NA	+
Spirochaetes	Spirochaetia	Spirochaetales	Brachyspiraceae	Brachyspira	alvinipulli	NA	C1, 91-1207/C1, ATCC 51933	Go0032320	Gp0032320	2545555860	https://doi.org/10.1002/9781118960608.gbm01241.pub2		+	NA	+		+	NA	+
Spirochaetes	Spirochaetia	Spirochaetales	Brachyspiraceae	Brachyspira	hampsonii	NA	NSH-16T, ATCC BAA-2464, NCTC 13793	NA	NA	NA	https://doi.org/10.1002/9781118960608.gbm01241.pub2		+	NA	+		+	NA	+
Spirochaetes	Spirochaetia	Spirochaetales	Brachyspiraceae	Brachyspira	hyodysenteriae	NA	B78, ATCC 27164	Go0025813	Gp0205680, Gp0142923, Gp0025813	2519899693	https://doi.org/10.1002/9781118960608.gbm01241.pub2		+	NA	NA		+	NA	+
Spirochaetes	Spirochaetia	Spirochaetales	Brachyspiraceae	Brachyspira	innocens	NA	B256, ATCC 29796	Go0024772	Gp0024772	2519899694	https://doi.org/10.1002/9781118960608.gbm01241.pub2		+	NA	+		+	NA	+
Spirochaetes	Spirochaetia	Spirochaetales	Brachyspiraceae	Brachyspira	intermedia	NA	PWS/AT, ATCC 51140	Go0011133	Gp0024572, Gp0011133	2511231202	https://doi.org/10.1002/9781118960608.gbm01241.pub2		+	NA	+		+	NA	+
Spirochaetes	Spirochaetia	Spirochaetales	Brachyspiraceae	Brachyspira	murdochii	NA	56–150, ATCC 51254	NA	NA	NA	https://doi.org/10.1002/9781118960608.gbm01241.pub2		+	NA	+		+	NA	NA
Spirochaetes	Spirochaetia	Spirochaetales	Brachyspiraceae	Brachyspira	pilosicoli	NA	P43/6/78, ATCC 51139	Go0011134	Gp0011134	2521172718	https://doi.org/10.1002/9781118960608.gbm01241.pub2		+	NA	+		+	NA	+
Spirochaetes	Spirochaetia	Spirochaetales	Brachyspiraceae	Brachyspira	suanatina	NA	AN4859/03T, ATCC BAA-2592TM, DSM 100974T	NA	NA	NA	https://doi.org/10.1002/9781118960608.gbm01241.pub2		+	NA	NA		+	NA	+
Proteobacteria	Alphaproteobacteria	Rhizobiales	Bradyrhizobiaceae	Bradyrhizobium	japonicum	NA	USDA 6, ATCC 10324, DSMZ 30131	Go0009853	Gp0067902, Gp0013271, Gp0009853	2513237097	https://doi.org/10.1002/9781118960608.gbm00802		-	Keywords related to fermentation not matched	-		-	Keywords related to fermentation not matched	-
Proteobacteria	Alphaproteobacteria	Rhizobiales	Bradyrhizobiaceae	Bradyrhizobium	elkanii	NA	USDA 76, ATCC 49852, DSMZ 11554	Go0009610	Gp0009610	2517572143	https://doi.org/10.1002/9781118960608.gbm00802		-	Keywords related to fermentation not matched	-		-	Keywords related to fermentation not matched	-
Proteobacteria	Alphaproteobacteria	Rhizobiales	Bradyrhizobiaceae	Bradyrhizobium	liaoningense	NA	2281	Go0029927	NA	NA	https://doi.org/10.1002/9781118960608.gbm00802		-	Keywords related to fermentation not matched	-		-	Keywords related to fermentation not matched	-
Proteobacteria	Gammaproteobacteria	Enterobacteriales	Enterobacteriaceae	Brenneria	salicis	NA	ATCC 15712, ICMP 1587, LMG 2698, NCPPB 447	Go0007269	Gp0007269	2506783044	https://doi.org/10.1002/9781118960608.gbm01136		+	NA	+		+	NA	+
Proteobacteria	Gammaproteobacteria	Enterobacteriales	Enterobacteriaceae	Brenneria	alni	NA	ICMP 12481, NCPPB 3934	Go0481193	Gp0364859	2835052945	https://doi.org/10.1002/9781118960608.gbm01136		+	NA	+		+	NA	+
Proteobacteria	Gammaproteobacteria	Enterobacteriales	Enterobacteriaceae	Brenneria	nigrifluens	NA	ATCC 13028, ICMP 1578, LMG 2694	NA	NA	NA	https://doi.org/10.1002/9781118960608.gbm01136		+	NA	+		+	NA	+
Proteobacteria	Gammaproteobacteria	Enterobacteriales	Enterobacteriaceae	Brenneria	paradisiaca	NA	ATCC 33242, LMG 2542, NCPPB 2511	Go0023702	Gp0023702	2597489912	https://doi.org/10.1002/9781118960608.gbm01136		+	NA	+		+	NA	NA
Proteobacteria	Gammaproteobacteria	Enterobacteriales	Enterobacteriaceae	Brenneria	quercina	NA	ATCC 29281, ICMP 1845, LMG 2724, NCPPB 1852	Go0092141	Gp0099432, Gp0092141	2579778530	https://doi.org/10.1002/9781118960608.gbm01136		+	NA	+		+	NA	NA
Proteobacteria	Gammaproteobacteria	Enterobacteriales	Enterobacteriaceae	Brenneria	rubrifaciens	NA	ATCC 29291, ICMP 1915, LMG 2709, NCPPB 2020	NA	NA	NA	https://doi.org/10.1002/9781118960608.gbm01136		+	NA	+		+	NA	+
Firmicutes	Bacilli	Bacillales	Paenibacillaceae	Brevibacillus	brevis	NA	ATCC 8246, BCRC 14682, CCM 2050, CCUG 7413, CIP 52.86, DSM 30, HAMBI 1883, NBRC 15304, JCM 2503, LMG 7123, NCCB 48009, NCIMB 9372, NCTC 2611, NRRL B-14602, NRRL NRS-604, VKM B-503, W.W. Ford 27B	Go0032398	Gp0290499	2770939565	https://doi.org/10.1002/9781118960608.gbm00550		-	Keywords related to fermentation not matched	-		-	Keywords related to fermentation not matched	-
Firmicutes	Bacilli	Bacillales	Paenibacillaceae	Brevibacillus	agri	NA	ATCC 51663, CCUG 31345, CIP 104002, DSM 6348, NBRC 15538, JCM 9067, LMG 15103, NRRL NRS-1219	Go0518864	Gp0442992	NA	https://doi.org/10.1002/9781118960608.gbm00550		-	Keywords related to fermentation not matched	-		-	Keywords related to fermentation not matched	-
Firmicutes	Bacilli	Bacillales	Paenibacillaceae	Brevibacillus	borstelensis	NA	ATCC 51668, CIP 104545, DSM 6347, NBRC 15714, JCM 9022, LMG 16009, NRRL NRS-818	Go0028795	NA	NA	https://doi.org/10.1002/9781118960608.gbm00550		-	Keywords related to fermentation not matched	-		-	Keywords related to fermentation not matched	-
Firmicutes	Bacilli	Bacillales	Paenibacillaceae	Brevibacillus	centrosporus	NA	ATCC 51661, CCUG 31347, CIP 104003, DSM 8445, NBRC 15540, JCM 9071, LMG 15106, NRRL NRS-664	Go0029046	NA	NA	https://doi.org/10.1002/9781118960608.gbm00550		-	Keywords related to fermentation not matched	-		-	Keywords related to fermentation not matched	-
Firmicutes	Bacilli	Bacillales	Paenibacillaceae	Brevibacillus	choshinensis	NA	HPD52, ATCC 51359, CIP 103838, DSM 8552, NBRC 15518, JCM 8505, LMG 15968, NCIMB 13345, NRRL B-23247	Go0029047	Gp0122080	2651869678	https://doi.org/10.1002/9781118960608.gbm00550		-	Keywords related to fermentation not matched	NA		-	Keywords related to fermentation not matched	-
Firmicutes	Bacilli	Bacillales	Paenibacillaceae	Brevibacillus	formosus	NA	F12, ATCC 51669, CIP 104544, DSM 9885, NBRC 15716, JCM 9169, LMG 16010, NRRL NRS-863	Go0029048	Gp0119052	2654587633	https://doi.org/10.1002/9781118960608.gbm00550		-	Keywords related to fermentation not matched	-		-	Keywords related to fermentation not matched	-
Firmicutes	Bacilli	Bacillales	Paenibacillaceae	Brevibacillus	ginsengisoli	NA	Gsoil 3088, KCTC 13938, LMG 23403	Go0026411	NA	NA	https://doi.org/10.1002/9781118960608.gbm00550		-	Keywords related to fermentation not matched	NA		-	Keywords related to fermentation not matched	-
Firmicutes	Bacilli	Bacillales	Paenibacillaceae	Brevibacillus	invocatus	NA	B2156, CIP 106911, JCM 12215, LMG 18962, NCIMB 13772	Go0505116	Gp0389824	NA	https://doi.org/10.1002/9781118960608.gbm00550		-	Keywords related to fermentation not matched	-		-	Keywords related to fermentation not matched	-
Firmicutes	Bacilli	Bacillales	Paenibacillaceae	Brevibacillus	laterosporus	NA	ATCC 4517, ATCC 64, ATCC 8248, CCM 2116, BCRC 10607, CCUG 7421, CFBP 4222, CIP 52.83, DSM 25, HAMBI 1882, IAM 12465, NBRC 15654, JCM 2496, LMG 6931, LMG 16000, NCCB 75013, NCCB 48016, NCIMB 8213, NCIMB 9367, NCTC 6357, NRRL NRS-314, NRRL NRS-340, VKM B-499	Go0013610	Gp0302050, Gp0013610	2816332346	https://doi.org/10.1002/9781118960608.gbm00550		-	Keywords related to fermentation not matched	-		-	Keywords related to fermentation not matched	-
Firmicutes	Bacilli	Bacillales	Paenibacillaceae	Brevibacillus	levickii	NA	B-1657, CIP 108307, LMG 22481	Go0026845	NA	NA	https://doi.org/10.1002/9781118960608.gbm00550		-	Keywords related to fermentation not matched	NA		-	Keywords related to fermentation not matched	-
Firmicutes	Bacilli	Bacillales	Paenibacillaceae	Brevibacillus	limnophilus	NA	DSM 6472, NRRL NRS-887	Go0026657	NA	NA	https://doi.org/10.1002/9781118960608.gbm00550		-	Keywords related to fermentation not matched	-		-	Keywords related to fermentation not matched	-
Firmicutes	Bacilli	Bacillales	Paenibacillaceae	Brevibacillus	parabrevis	NA	ATCC 10027, CIP 103840, DSM 8376, NBRC 12334, JCM 8506, LMG 15971, NCIMB 13346, NRRL NRS-605, NRRL NRS-815	Go0029049	NA	NA	https://doi.org/10.1002/9781118960608.gbm00550		-	Keywords related to fermentation not matched	-		-	Keywords related to fermentation not matched	-
Firmicutes	Bacilli	Bacillales	Paenibacillaceae	Brevibacillus	reuszeri	NA	H.W. Reuszer Army 39, ATCC 51665, CIP 104543, DSM 9887, NBRC 15719, JCM 9170, LMG 16012, NRRL NRS-1206	Go0029050	Gp0121128	2654587731	https://doi.org/10.1002/9781118960608.gbm00550		-	Keywords related to fermentation not matched	-		-	Keywords related to fermentation not matched	NA
Firmicutes	Bacilli	Bacillales	Paenibacillaceae	Brevibacillus	thermoruber	NA	BT2, MIM 30.8.38, CIP 105255, CIP 105298, DSM 7064, HAMBI 2105, LMG 16910	Go0028774	NA	NA	https://doi.org/10.1002/9781118960608.gbm00550		-	Keywords related to fermentation not matched	NA		-	Keywords related to fermentation not matched	-
Actinobacteria	Actinobacteria	Micrococcales	Brevibacteriaceae	Brevibacterium	linens	NA	ATCC 9172, CIP 101125, DSM 20425, HAMBI 2038, JCM 1327, NBRC 12142, NRRL B-4210, VKM Ac-2112	Go0034991	Gp0109488, Gp0034991	2600255378	https://doi.org/10.1002/9781118960608.gbm00062		-	Not mentioned that they are fermentative	-		-	Acetate not mentioned as endproduct	-
Actinobacteria	Actinobacteria	Micrococcales	Brevibacteriaceae	Brevibacterium	album	NA	YIM 90718, CCTCC AB 20612, DSM 18261, JCM 15617, KCTC 19173	Go0013611	Gp0013611	2524614662	https://doi.org/10.1002/9781118960608.gbm00062		-	Not mentioned that they are fermentative	-		-	Acetate not mentioned as endproduct	-
Actinobacteria	Actinobacteria	Micrococcales	Brevibacteriaceae	Brevibacterium	antiquum	NA	JCM 13317, LMG 22206, UCM Ac-411, VKM Ac-2118	Go0026641	NA	NA	https://doi.org/10.1002/9781118960608.gbm00062		-	Not mentioned that they are fermentative	-		-	Acetate not mentioned as endproduct	NA
Actinobacteria	Actinobacteria	Micrococcales	Brevibacteriaceae	Brevibacterium	aurantiacum	NA	ATCC 9175, JCM 2590, LMG 22546, NCIMB 8546, VKM Ac-2111	Go0492639	Gp0376607	NA	https://doi.org/10.1002/9781118960608.gbm00062		-	Not mentioned that they are fermentative	-		-	Acetate not mentioned as endproduct	-
Actinobacteria	Actinobacteria	Micrococcales	Brevibacteriaceae	Brevibacterium	avium	NA	CCUG 43455, CIP 106532, JCM 11680, NCIMB 703055	Go0024921	NA	NA	https://doi.org/10.1002/9781118960608.gbm00062		-	Not mentioned that they are fermentative	-		-	Acetate not mentioned as endproduct	NA
Actinobacteria	Actinobacteria	Micrococcales	Brevibacteriaceae	Brevibacterium	casei	NA	ATCC 35515, CCM 4100, BCRC 12214, CCUG 29001, CIP 102111, DSM 20657, IMET 10997, JCM 2594, KCTC 3082, KCTC 3085, NBRC 14812, NCIMB 702048, VKM Ac-2114	Go0034493	Gp0109491, Gp0034493	2600255381	https://doi.org/10.1002/9781118960608.gbm00062		-	Not mentioned that they are fermentative	-		-	Acetate not mentioned as endproduct	-
Actinobacteria	Actinobacteria	Micrococcales	Brevibacteriaceae	Brevibacterium	celere	NA	ATCC BAA-809, DSM 15453, JCM 13521, KMM 3637	Go0027300	NA	NA	https://doi.org/10.1002/9781118960608.gbm00062		-	Not mentioned that they are fermentative	-		-	Acetate not mentioned as endproduct	-
Actinobacteria	Actinobacteria	Micrococcales	Brevibacteriaceae	Brevibacterium	epidermidis	NA	ATCC 35514, BCRC 2215, CCM 4098, CCUG 30540, CIP 102110, DSM 20660, IMET 10998, JCM 2593, KCTC 3090, NBRC 14811, NCIMB 702286, NCTC 12997, VKM Ac-2108	Go0075753	Gp0075753	2731957605	https://doi.org/10.1002/9781118960608.gbm00062		-	Not mentioned that they are fermentative	-		-	Acetate not mentioned as endproduct	-
Actinobacteria	Actinobacteria	Micrococcales	Brevibacteriaceae	Brevibacterium	iodinum	NA	ATCC 49514, BCRC 12216, DSM 20626, IMET 10995, JCM 2591, KCTC 3083, NBRC 15230, NCIMB 700613, NCTC 12955, NRRL B-1717, VKM Ac-2106	Go0034544	Gp0109485, Gp0034544	2600255375	https://doi.org/10.1002/9781118960608.gbm00062		-	Not mentioned that they are fermentative	-		-	Acetate not mentioned as endproduct	-
Actinobacteria	Actinobacteria	Micrococcales	Brevibacteriaceae	Brevibacterium	luteolum	NA	CF87, CCUG 46604, DSM 15022, JCM 12367	Go0026541	NA	NA	https://doi.org/10.1002/9781118960608.gbm00062		-	Not mentioned that they are fermentative	-		-	Acetate not mentioned as endproduct	-
Actinobacteria	Actinobacteria	Micrococcales	Brevibacteriaceae	Brevibacterium	marinum	NA	HFW-26, DSM 18964, JBRI 2001, JCM 15618, KCTC 19221	Go0030982	Gp0126978	2831311770	https://doi.org/10.1002/9781118960608.gbm00062		-	Not mentioned that they are fermentative	-		-	Acetate not mentioned as endproduct	-
Actinobacteria	Actinobacteria	Micrococcales	Brevibacteriaceae	Brevibacterium	massiliense	NA	5401308, CCUG 53855, CIP 109422, CSUR P26	Go0021108	Gp0021108	2548877016	https://doi.org/10.1002/9781118960608.gbm00062		-	Not mentioned that they are fermentative	-		-	Acetate not mentioned as endproduct	-
Actinobacteria	Actinobacteria	Micrococcales	Brevibacteriaceae	Brevibacterium	mcbrellneri	NA	E2cr, ATCC 49030, CCUG 37313, DSM 9583, JCM 11682	Go0003341	Gp0003341	647000216	https://doi.org/10.1002/9781118960608.gbm00062		-	Not mentioned that they are fermentative	NA		-	Acetate not mentioned as endproduct	-
Actinobacteria	Actinobacteria	Micrococcales	Brevibacteriaceae	Brevibacterium	oceani	NA	BBH7, IAM 15353, JCM 21798, LMG 23457	Go0026345	NA	NA	https://doi.org/10.1002/9781118960608.gbm00062		-	Not mentioned that they are fermentative	-		-	Acetate not mentioned as endproduct	NA
Actinobacteria	Actinobacteria	Micrococcales	Brevibacteriaceae	Brevibacterium	otitidis	NA	A37/73, ATCC 700348, BBH7, CCUG 37257, CIP 10544, DSM 10718, JCM 11683, NCIMB 703053	NA	NA	NA	https://doi.org/10.1002/9781118960608.gbm00062		-	Not mentioned that they are fermentative	-		-	Acetate not mentioned as endproduct	-
Actinobacteria	Actinobacteria	Micrococcales	Brevibacteriaceae	Brevibacterium	paucivorans	NA	CF62, CCUG 45688, DSM 13657, JCM 11567, LMG 19814	Go0033082	NA	NA	https://doi.org/10.1002/9781118960608.gbm00062		-	Not mentioned that they are fermentative	-		-	Acetate not mentioned as endproduct	-
Actinobacteria	Actinobacteria	Micrococcales	Brevibacteriaceae	Brevibacterium	permense	NA	JCM 13318, LMG 22207, UMC Ac-413, VKM Ac-2280	Go0026640	NA	NA	https://doi.org/10.1002/9781118960608.gbm00062		-	Not mentioned that they are fermentative	-		-	Acetate not mentioned as endproduct	-
Actinobacteria	Actinobacteria	Micrococcales	Brevibacteriaceae	Brevibacterium	picturae	NA	DSM 16132, JCM 13319, LMG 22061	Go0027315	NA	NA	https://doi.org/10.1002/9781118960608.gbm00062		+	NA	-		-	Acetate not mentioned as endproduct	NA
Actinobacteria	Actinobacteria	Micrococcales	Brevibacteriaceae	Brevibacterium	pityocampae	NA	Tp12, DSM 21720, NCCB 100255	Go0031016	NA	NA	https://doi.org/10.1002/9781118960608.gbm00062		-	Not mentioned that they are fermentative	-		-	Acetate not mentioned as endproduct	NA
Actinobacteria	Actinobacteria	Micrococcales	Brevibacteriaceae	Brevibacterium	ravenspurgense	NA	CCUG 56047, DSM 21258	Go0144369	Gp0149972	2744054563	https://doi.org/10.1002/9781118960608.gbm00062		-	Not mentioned that they are fermentative	-		-	Acetate not mentioned as endproduct	-
Actinobacteria	Actinobacteria	Micrococcales	Brevibacteriaceae	Brevibacterium	salitolerans	NA	TRM 415, CCTCC AB 208328, JCM 15900, KCTC 19616	Go0029267	NA	NA	https://doi.org/10.1002/9781118960608.gbm00062		-	Not mentioned that they are fermentative	-		-	Acetate not mentioned as endproduct	-
Actinobacteria	Actinobacteria	Micrococcales	Brevibacteriaceae	Brevibacterium	samyangense	NA	SST-8, JCM 14546, KCCM 42316, NRRL B-41420	NA	NA	NA	https://doi.org/10.1002/9781118960608.gbm00062		+	NA	-		-	Acetate not mentioned as endproduct	-
Actinobacteria	Actinobacteria	Micrococcales	Brevibacteriaceae	Brevibacterium	sandarakinum	NA	01-Je-003, CCM 7649, DSM 22082	Go0029268	Gp0116477	2634166182	https://doi.org/10.1002/9781118960608.gbm00062		-	Not mentioned that they are fermentative	-		-	Acetate not mentioned as endproduct	-
Actinobacteria	Actinobacteria	Micrococcales	Brevibacteriaceae	Brevibacterium	sanguinis	NA	CF63, CCUG 47857, DSM 15677, JCM 13386	Go0026634	NA	NA	https://doi.org/10.1002/9781118960608.gbm00062		-	Not mentioned that they are fermentative	-		-	Acetate not mentioned as endproduct	NA
Verrucomicrobia	Verrucomicrobiae	Verrucomicrobiales	Verrucomicrobiaceae	Brevifollis	gellanilyticus	NA	DC2c-G4T, NBRC 108608T, CIP 110457T	NA	NA	NA	https://doi.org/10.1002/9781118960608.gbm01545		-	Keywords related to fermentation not matched	NA		-	Keywords related to fermentation not matched	NA
Spirochaetes	Spirochaetia	Spirochaetales	Brevinemataceae	Brevinema	andersonii	NA	ATCC 43811, CT11616	Go0088920	Gp0088920	2597490362	https://doi.org/10.1002/9781118960608.gbm01242		-	Keywords related to fermentation not matched	-		-	Keywords related to fermentation not matched	-
Acidobacteria	Blastocatellia	Blastocatellales	Pyrinomonadaceae	Brevitalea	aridisoli	NA	Ac_11_E3, DSM 27934, LMG 28618	Go0402765	Gp0290664	NA	https://doi.org/10.1002/9781118960608.gbm01531		-	Not fermentative	+		-	Not fermentative	-
Acidobacteria	Blastocatellia	Blastocatellales	Pyrinomonadaceae	Brevitalea	deliciosa	NA	Ac_16_C4, DSM 29892, LMG 28995	NA	NA	NA	https://doi.org/10.1002/9781118960608.gbm01531		-	Not fermentative	+		-	Not fermentative	-
Proteobacteria	Alphaproteobacteria	Caulobacterales	Caulobacteraceae	Brevundimonas	diminuta	NA	ATCC 11568, DSM 7234, IMET 10409, LMG 2089	Go0004131	Gp0007334, Gp0004131	651285001	https://doi.org/10.1002/9781118960608.gbm00791		-	Keywords related to fermentation not matched	-		-	Keywords related to fermentation not matched	-
Proteobacteria	Alphaproteobacteria	Caulobacterales	Caulobacteraceae	Brevundimonas	alba	NA	CB88, DSM 4736, LMG 18360	Go0028653	Gp0400990	2829754414	https://doi.org/10.1002/9781118960608.gbm00791		-	Keywords related to fermentation not matched	-		-	Keywords related to fermentation not matched	-
Proteobacteria	Alphaproteobacteria	Caulobacterales	Caulobacteraceae	Brevundimonas	aurantiaca	NA	CB-R, DSM 4731, LMG 18359	Go0027377	Gp0401000	2829751152	https://doi.org/10.1002/9781118960608.gbm00791		-	Keywords related to fermentation not matched	-		-	Keywords related to fermentation not matched	NA
Proteobacteria	Alphaproteobacteria	Caulobacterales	Caulobacteraceae	Brevundimonas	bacteroides	NA	CB7, ATCC 15254, DSM 4726, LMG 15096	Go0013613	Gp0013613	2561511096	https://doi.org/10.1002/9781118960608.gbm00791		-	Keywords related to fermentation not matched	-		-	Keywords related to fermentation not matched	-
Proteobacteria	Alphaproteobacteria	Caulobacterales	Caulobacteraceae	Brevundimonas	intermedia	NA	CB63, ATCC 15262, DSM 4732, LMG 18361	Go0027376	NA	NA	https://doi.org/10.1002/9781118960608.gbm00791		-	Keywords related to fermentation not matched	NA		-	Keywords related to fermentation not matched	-
Proteobacteria	Alphaproteobacteria	Caulobacterales	Caulobacteraceae	Brevundimonas	subvibrioides	NA	CB81, ATCC 15264, LMG 14903	Go0001911	Gp0001911	648028010	https://doi.org/10.1002/9781118960608.gbm00791		-	Keywords related to fermentation not matched	-		-	Keywords related to fermentation not matched	-
Proteobacteria	Alphaproteobacteria	Caulobacterales	Caulobacteraceae	Brevundimonas	variabilis	NA	CB17, ATCC 15255, DSM 4737, LMG 18362	Go0511022	Gp0401076	2829757494	https://doi.org/10.1002/9781118960608.gbm00791		-	Keywords related to fermentation not matched	-		-	Keywords related to fermentation not matched	-
Proteobacteria	Alphaproteobacteria	Caulobacterales	Caulobacteraceae	Brevundimonas	vesicularis	NA	ATCC 11426, CCUG 2032, DSM 7226, LMG 2350	Go0276145	NA	NA	https://doi.org/10.1002/9781118960608.gbm00791		-	Keywords related to fermentation not matched	-		-	Keywords related to fermentation not matched	-
Firmicutes	Bacilli	Bacillales	Listeriaceae	Brochothrix	thermosphacta	NA	ATCC 11509, CCUG 35132, CIP 103251, DSM 20171, HAMBI 1439, NBRC 12167, LMG 17208, NCTC 10822	Go0013615	Gp0186558, Gp0013615	2773858004	https://doi.org/10.1002/9781118960608.gbm00546		+	NA	+		+	NA	+
Firmicutes	Bacilli	Bacillales	Listeriaceae	Brochothrix	campestris	NA	S3, ATCC 43754, CIP 102920, DSM 4712, NBRC15547	Go0029372	NA	NA	https://doi.org/10.1002/9781118960608.gbm00546		+	NA	+		-	Acetate not mentioned as endproduct	+
Actinobacteria	Actinobacteria	Propionibacteriales	Propionibacteriaceae	Brooklawnia	cerclae	NA	BL-34, JCM 14918, LMG 23248, NRRL B-41418	Go0026303	NA	NA	https://doi.org/10.1002/9781118960608.gbm00161		+	NA	+		+	NA	+
Proteobacteria	Alphaproteobacteria	Rhizobiales	Brucellaceae	Brucella	abortus	NA	544T, ATCC 23448T, NCTC 10093T	NA	NA	NA	https://doi.org/10.1002/9781118960608.gbm00807.pub2		-	Keywords related to fermentation not matched	-		-	Keywords related to fermentation not matched	-
Proteobacteria	Alphaproteobacteria	Rhizobiales	Brucellaceae	Brucella	canis	NA	RM6/66T, ATCC 23365T, NCTC 10854T	NA	NA	NA	https://doi.org/10.1002/9781118960608.gbm00807.pub2		-	Keywords related to fermentation not matched	-		-	Keywords related to fermentation not matched	-
Proteobacteria	Alphaproteobacteria	Rhizobiales	Brucellaceae	Brucella	ceti	NA	B1/94T, NCTC 12891T, BCCN 94-74T	NA	NA	NA	https://doi.org/10.1002/9781118960608.gbm00807.pub2		-	Keywords related to fermentation not matched	-		-	Keywords related to fermentation not matched	NA
Proteobacteria	Alphaproteobacteria	Rhizobiales	Brucellaceae	Brucella	inopinata	NA	BO1T, BCCN 09-01T, CAPM 6436T	NA	NA	NA	https://doi.org/10.1002/9781118960608.gbm00807.pub2		-	Keywords related to fermentation not matched	-		-	Keywords related to fermentation not matched	-
Proteobacteria	Alphaproteobacteria	Rhizobiales	Brucellaceae	Brucella	melitensis	NA	16MT, ATCC 23456T, NCTC 10094T	NA	NA	NA	https://doi.org/10.1002/9781118960608.gbm00807.pub2		-	Keywords related to fermentation not matched	-		-	Keywords related to fermentation not matched	NA
Proteobacteria	Alphaproteobacteria	Rhizobiales	Brucellaceae	Brucella	microti	NA	CCM 4915T, BCCN 07-01T, CAPM 6434T	NA	NA	NA	https://doi.org/10.1002/9781118960608.gbm00807.pub2		-	Keywords related to fermentation not matched	NA		-	Keywords related to fermentation not matched	-
Proteobacteria	Alphaproteobacteria	Rhizobiales	Brucellaceae	Brucella	neotomae	NA	5K33T, ATCC 23459T, NCTC 10084T	NA	NA	NA	https://doi.org/10.1002/9781118960608.gbm00807.pub2		-	Keywords related to fermentation not matched	-		-	Keywords related to fermentation not matched	-
Proteobacteria	Alphaproteobacteria	Rhizobiales	Brucellaceae	Brucella	ovis	NA	63/290T, ATCC 25840T, NCTC 10512T	NA	NA	NA	https://doi.org/10.1002/9781118960608.gbm00807.pub2		-	Keywords related to fermentation not matched	NA		-	Keywords related to fermentation not matched	-
Proteobacteria	Alphaproteobacteria	Rhizobiales	Brucellaceae	Brucella	papionis	NA	F8/08-60T, NCTC 13660T, NCTC 13660y for CIRMBP 0958T	NA	NA	NA	https://doi.org/10.1002/9781118960608.gbm00807.pub2		-	Keywords related to fermentation not matched	-		-	Keywords related to fermentation not matched	NA
Proteobacteria	Alphaproteobacteria	Rhizobiales	Brucellaceae	Brucella	pinnipedialis	NA	B2/94T, NCTC 12890T, BCCN 94-73T	NA	NA	NA	https://doi.org/10.1002/9781118960608.gbm00807.pub2		-	Keywords related to fermentation not matched	-		-	Keywords related to fermentation not matched	-
Proteobacteria	Alphaproteobacteria	Rhizobiales	Brucellaceae	Brucella	suis	NA	1330T, ATCC 23444T, NCTC 10316T	NA	NA	NA	https://doi.org/10.1002/9781118960608.gbm00807.pub2		-	Keywords related to fermentation not matched	-		-	Keywords related to fermentation not matched	-
Proteobacteria	Alphaproteobacteria	Rhizobiales	Brucellaceae	Brucella	vulpis	NA	F60T, BCCN 09-2T, DSM 101715T	NA	NA	NA	https://doi.org/10.1002/9781118960608.gbm00807.pub2		-	Keywords related to fermentation not matched	NA		-	Keywords related to fermentation not matched	-
Bacteroidetes	Flavobacteriia	Flavobacteriales	Cryomorphaceae	Brumimicrobium	glaciale	NA	IC156, ACAM 645, CIP 107451, LMG 21434	Go0026616	NA	NA	https://doi.org/10.1002/9781118960608.gbm00287		+	NA	+		-	Keywords related to fermentation not matched	-
Firmicutes	Clostridia	Clostridiales	Lachnospiraceae	Bryantella	formatexigens	NA	species: I-52, CCUG 46960, DSM 14469	Go0000878	Gp0102825, Gp0000878	2562617090	https://doi.org/10.1002/9781118960608.gbm00639		+	NA	NA		+	NA	-
Acidobacteria	Acidobacteriia	Bryobacterales	Bryobacteraceae	Bryobacter	aggregatus	NA	MPL3, ATCC BAA-1390, DSM 18758	Go0016067	Gp0016067	2562617048	https://doi.org/10.1002/9781118960608.gbm01667		-	Not fermentative	+		-	Not fermentative	-
Acidobacteria	Acidobacteriia	Acidobacteriales	Acidobacteriaceae	Bryocella	elongata	NA	SN10, DSM 22489, LMG 25276	Go0031695	Gp0127304	2684622995	https://doi.org/10.1002/9781118960608.gbm01472		+	NA	-		-	Acetate not mentioned as endproduct	-
Proteobacteria	Gammaproteobacteria	Enterobacteriales	Enterobacteriaceae	Buchnera	aphidicola	NA	NA	NA	NA	NA	https://doi.org/10.1002/9781118960608.gbm01137		-	Keywords related to fermentation not matched	-		-	Keywords related to fermentation not matched	-
Proteobacteria	Gammaproteobacteria	Enterobacteriales	Enterobacteriaceae	Budvicia	aquatica	NA	20186HG01, ATCC 35567, Eb 13/82, CDC 0440–84, CNCTC 20186, DSM 5075	Go0013616	Gp0048033, Gp0013616	2513237113	https://doi.org/10.1002/9781118960608.gbm01138		+	NA	+		-	Keywords related to fermentation not matched	NA
Firmicutes	Erysipelotrichia	Erysipelotrichales	Erysipelotrichaceae	Bulleidia	extructa	NA	W1219, ATCC BAA–170, DSM 13220	Go0004803	Gp0005016, Gp0004803	647000218	https://doi.org/10.1002/9781118960608.gbm00760		+	NA	+		+	NA	+
Proteobacteria	Betaproteobacteria	Burkholderiales	Burkholderiaceae	Burkholderia	alpina	NA	PO-04-17-38, LMG 28138, DSM 28031	NA	NA	NA	https://doi.org/10.1002/9781118960608.gbm00935.pub2		+	NA	+		-	Acetate not mentioned as endproduct	-
Proteobacteria	Betaproteobacteria	Burkholderiales	Burkholderiaceae	Burkholderia	ambifaria	NA	AMMD, LMG 19182, CCUG 44356	Go0000294	Gp0117496, Gp0000294	2630968624	https://doi.org/10.1002/9781118960608.gbm00935.pub2		+	NA	+		-	Acetate not mentioned as endproduct	-
Proteobacteria	Betaproteobacteria	Burkholderiales	Burkholderiaceae	Burkholderia	anthina	NA	LMG 20980, CCUG 46047, W92B	Go0212922	Gp0157144	NA	https://doi.org/10.1002/9781118960608.gbm00935.pub2		+	NA	+		-	Acetate not mentioned as endproduct	-
Proteobacteria	Betaproteobacteria	Burkholderiales	Burkholderiaceae	Burkholderia	arboris	NA	LMG 24066, CCUG 54561, ES0263A, R-24201	Go0030666	Gp0157052	NA	https://doi.org/10.1002/9781118960608.gbm00935.pub2		+	NA	+		-	Acetate not mentioned as endproduct	-
Proteobacteria	Betaproteobacteria	Burkholderiales	Burkholderiaceae	Burkholderia	cenocepacia	NA	LMG 16656, J2315, NCTC 13227	Go0001057	Gp0001057	643348523	https://doi.org/10.1002/9781118960608.gbm00935.pub2		+	NA	NA		-	Acetate not mentioned as endproduct	-
Proteobacteria	Betaproteobacteria	Burkholderiales	Burkholderiaceae	Burkholderia	cepacia	NA	ATCC 25416, Ballard 717, LMG 1222, DSM 7288, NCTC 10743	Go0004370	Gp0092379, Gp0004370	2509276048	https://doi.org/10.1002/9781118960608.gbm00935.pub2		+	NA	NA		-	Acetate not mentioned as endproduct	-
Proteobacteria	Betaproteobacteria	Burkholderiales	Burkholderiaceae	Burkholderia	cocovenenans	NA	ATCC 33664, LMG 11626, DSM 11318	Go0029465	NA	NA	https://doi.org/10.1002/9781118960608.gbm00935.pub2		+	NA	NA		-	Acetate not mentioned as endproduct	-
Proteobacteria	Betaproteobacteria	Burkholderiales	Burkholderiaceae	Burkholderia	contaminans	NA	LMG 23361, CCUG 55526, J2956	Go0040212	Gp0393614, Gp0040212	2681812996	https://doi.org/10.1002/9781118960608.gbm00935.pub2		+	NA	+		-	Acetate not mentioned as endproduct	-
Proteobacteria	Betaproteobacteria	Burkholderiales	Burkholderiaceae	Burkholderia	diffusa	NA	LMG 24065, CCUG 54558, AU1075, R-15930	Go0030667	NA	NA	https://doi.org/10.1002/9781118960608.gbm00935.pub2		+	NA	+		-	Acetate not mentioned as endproduct	-
Proteobacteria	Betaproteobacteria	Burkholderiales	Burkholderiaceae	Burkholderia	dolosa	NA	LMG 18943, CCUG 47727	Go0033015	NA	NA	https://doi.org/10.1002/9781118960608.gbm00935.pub2		+	NA	+		-	Acetate not mentioned as endproduct	-
Proteobacteria	Betaproteobacteria	Burkholderiales	Burkholderiaceae	Burkholderia	gladioli	NA	ATCC 10248, DSM 4285, LMG 2216, NCPPB 1891, PDDCC 3950, CIP105410	Go0113840	Gp0117503	2639762983	https://doi.org/10.1002/9781118960608.gbm00935.pub2		+	NA	+		-	Acetate not mentioned as endproduct	-
Proteobacteria	Betaproteobacteria	Burkholderiales	Burkholderiaceae	Burkholderia	glumae	NA	ATCC 33617, DSM 7169, LMG 2196, NCPPB 2981	Go0021110	Gp0021110	2519103049	https://doi.org/10.1002/9781118960608.gbm00935.pub2		+	NA	+		-	Acetate not mentioned as endproduct	-
Proteobacteria	Betaproteobacteria	Burkholderiales	Burkholderiaceae	Burkholderia	humptydooensis	NA	MSMB43, ATCC BAA-2767, LMG 29471	Go0001072	Gp0098862, Gp0023244, Gp0001072	2582581642	https://doi.org/10.1002/9781118960608.gbm00935.pub2		+	NA	+		-	Acetate not mentioned as endproduct	-
Proteobacteria	Betaproteobacteria	Burkholderiales	Burkholderiaceae	Burkholderia	lata	NA	Stanier 383, LMG 22485, CCUG 55525, ATCC 17760	Go0000435	Gp0000435	637000051	https://doi.org/10.1002/9781118960608.gbm00935.pub2		+	NA	+		-	Acetate not mentioned as endproduct	-
Proteobacteria	Betaproteobacteria	Burkholderiales	Burkholderiaceae	Burkholderia	latens	NA	LMG 24064, CCUG 54555, R-5630	Go0030590	NA	NA	https://doi.org/10.1002/9781118960608.gbm00935.pub2		+	NA	+		-	Acetate not mentioned as endproduct	-
Proteobacteria	Betaproteobacteria	Burkholderiales	Burkholderiaceae	Burkholderia	mallei	NA	NBL 7, ATCC 23344, NCTC 12938	Go0000545	Gp0000545	637000048	https://doi.org/10.1002/9781118960608.gbm00935.pub2		+	NA	+		-	Acetate not mentioned as endproduct	-
Proteobacteria	Betaproteobacteria	Burkholderiales	Burkholderiaceae	Burkholderia	metallica	NA	LMG 24068, CCUG 54567, AU0553, R-16017	Go0030665	NA	NA	https://doi.org/10.1002/9781118960608.gbm00935.pub2		+	NA	+		-	Acetate not mentioned as endproduct	-
Proteobacteria	Betaproteobacteria	Burkholderiales	Burkholderiaceae	Burkholderia	multivorans	NA	LMG 13010, CCUG 34080, CIP 105495, DSM 13243, NCTC 13007	Go0301259	Gp0341773	NA	https://doi.org/10.1002/9781118960608.gbm00935.pub2		+	NA	+		-	Acetate not mentioned as endproduct	-
Proteobacteria	Betaproteobacteria	Burkholderiales	Burkholderiaceae	Burkholderia	oklahomensis	NA	C6786, CCUG 51349, LMG 23618, NCTC 13387	Go0001068	Gp0315233, Gp0117507, Gp0001068	641736121	https://doi.org/10.1002/9781118960608.gbm00935.pub2		+	NA	+		-	Acetate not mentioned as endproduct	-
Proteobacteria	Betaproteobacteria	Burkholderiales	Burkholderiaceae	Burkholderia	plantarii	NA	ATCC 43733, LMG 9035, DSM 9509	Go0139549	Gp0144630	2687453568	https://doi.org/10.1002/9781118960608.gbm00935.pub2		+	NA	+		-	Acetate not mentioned as endproduct	-
Proteobacteria	Betaproteobacteria	Burkholderiales	Burkholderiaceae	Burkholderia	pseudomallei	NA	ATCC 23343, NCTC 12939, WRAIR 286	Go0121356	Gp0129252	2660238365	https://doi.org/10.1002/9781118960608.gbm00935.pub2		+	NA	+		-	Acetate not mentioned as endproduct	-
Proteobacteria	Betaproteobacteria	Burkholderiales	Burkholderiaceae	Burkholderia	pseudomultivorans	NA	LMG 26883, CCUG 62895	NA	NA	NA	https://doi.org/10.1002/9781118960608.gbm00935.pub2		+	NA	+		-	Acetate not mentioned as endproduct	NA
Proteobacteria	Betaproteobacteria	Burkholderiales	Burkholderiaceae	Burkholderia	puraquae	NA	LMG 29660, DSM 103137, CAMPA 1040	Go0455227	Gp0323554	2791355351	https://doi.org/10.1002/9781118960608.gbm00935.pub2		+	NA	NA		-	Acetate not mentioned as endproduct	NA
Proteobacteria	Betaproteobacteria	Burkholderiales	Burkholderiaceae	Burkholderia	pyrrocinia	NA	LMG 14191, ATCC 15958, DSM 10685, CCUG 41877	Go0115106	Gp0119037	2630968762	https://doi.org/10.1002/9781118960608.gbm00935.pub2		+	NA	+		-	Acetate not mentioned as endproduct	-
Proteobacteria	Betaproteobacteria	Burkholderiales	Burkholderiaceae	Burkholderia	seminalis	NA	LMG 24067, CCUG 54564, AU0475, R-24196	Go0244227	NA	NA	https://doi.org/10.1002/9781118960608.gbm00935.pub2		+	NA	+		-	Acetate not mentioned as endproduct	NA
Proteobacteria	Betaproteobacteria	Burkholderiales	Burkholderiaceae	Burkholderia	singularis	NA	LMG 28154, CCUG 65685	Go0488585	Gp0372382	NA	https://doi.org/10.1002/9781118960608.gbm00935.pub2		+	NA	+		-	Acetate not mentioned as endproduct	-
Proteobacteria	Betaproteobacteria	Burkholderiales	Burkholderiaceae	Burkholderia	stabilis	NA	LMG 14294, CCUG 34168, CIP 106845, NCTC 13011	NA	NA	NA	https://doi.org/10.1002/9781118960608.gbm00935.pub2		+	NA	+		-	Acetate not mentioned as endproduct	-
Proteobacteria	Betaproteobacteria	Burkholderiales	Burkholderiaceae	Burkholderia	stagnalis	NA	LMG 28156, CCUG 65686, MSMB050	NA	NA	NA	https://doi.org/10.1002/9781118960608.gbm00935.pub2		+	NA	NA		-	Acetate not mentioned as endproduct	-
Proteobacteria	Betaproteobacteria	Burkholderiales	Burkholderiaceae	Burkholderia	territorii	NA	LMG 28158, CCUG 65687, MSMB110	NA	NA	NA	https://doi.org/10.1002/9781118960608.gbm00935.pub2		+	NA	+		-	Acetate not mentioned as endproduct	-
Proteobacteria	Betaproteobacteria	Burkholderiales	Burkholderiaceae	Burkholderia	thailandensis	NA	E264, ATCC 700388, CCUG 48851, CIP 106301, LMG 20219	Go0000407	Gp0380836, Gp0290441, Gp0290440, Gp0290439, Gp0290438, Gp0290437, Gp0290436, Gp0290435, Gp0290434, Gp0290433, Gp0290432, Gp0290431, Gp0290430, Gp0290429, Gp0290428, Gp0290427, Gp0290426, Gp0290425, Gp0290424, Gp0290423, Gp0290422, Gp0290421, Gp0290420, Gp0290419, Gp0290418	NA	https://doi.org/10.1002/9781118960608.gbm00935.pub2		+	NA	+		-	Acetate not mentioned as endproduct	-
Proteobacteria	Betaproteobacteria	Burkholderiales	Burkholderiaceae	Burkholderia	ubonensis	NA	LMG 20358, CCUG 48852, NCTC 13147, GTC-P3-415, EY 3383	Go0033066	Gp0157058	NA	https://doi.org/10.1002/9781118960608.gbm00935.pub2		+	NA	+		-	Acetate not mentioned as endproduct	NA
Proteobacteria	Betaproteobacteria	Burkholderiales	Burkholderiaceae	Burkholderia	vandii	NA	LMG 16020, DSM 9510, JCM 7957, VA-1316	Go0029738	NA	NA	https://doi.org/10.1002/9781118960608.gbm00935.pub2		+	NA	+		-	Acetate not mentioned as endproduct	-
Proteobacteria	Betaproteobacteria	Burkholderiales	Burkholderiaceae	Burkholderia	vietnamiensis	NA	LMG 10929, CCUG 34169, CIP 105875, DSM 11319, TVV75	Go0032853	Gp0117522	2636415515	https://doi.org/10.1002/9781118960608.gbm00935.pub2		+	NA	+		-	Acetate not mentioned as endproduct	-
Proteobacteria	Betaproteobacteria	Burkholderiales	Burkholderiaceae	Burkholderia	humi	NA	Rs7, KEMC 7302-068, JCM 18069	NA	NA	NA	https://doi.org/10.1002/9781118960608.gbm00935.pub2		+	NA	NA		-	Acetate not mentioned as endproduct	-
Proteobacteria	Betaproteobacteria	Burkholderiales	Burkholderiaceae	Burkholderia	novacaledonica	NA	STM10272, CIP11088, LMG 28615	Go0455245	Gp0323572	2791355353	https://doi.org/10.1002/9781118960608.gbm00935.pub2		+	NA	+		-	Acetate not mentioned as endproduct	NA
Proteobacteria	Betaproteobacteria	Burkholderiales	Burkholderiaceae	Burkholderia	paludis	NA	MSh1, DSM 100703, LMG 30113, MCCC 1K01245	Go0096058	Gp0096058	2609460236	https://doi.org/10.1002/9781118960608.gbm00935.pub2		+	NA	+		-	Acetate not mentioned as endproduct	-
Proteobacteria	Betaproteobacteria	Burkholderiales	Burkholderiaceae	Burkholderia	ultramafica	NA	STM10279, CIP110886, LMG 28614	NA	NA	NA	https://doi.org/10.1002/9781118960608.gbm00935.pub2		+	NA	+		-	Acetate not mentioned as endproduct	-
Proteobacteria	Betaproteobacteria	Burkholderiales	Burkholderiaceae	Burkholderia	rinojensis	NA	A396, NRRL B-50319	NA	NA	NA	https://doi.org/10.1002/9781118960608.gbm00935.pub2		+	NA	+		-	Acetate not mentioned as endproduct	-
Proteobacteria	Betaproteobacteria	Burkholderiales	Burkholderiaceae	Burkholderia	andongensis	NA	–	NA	NA	NA	https://doi.org/10.1002/9781118960608.gbm00935.pub2		+	NA	+		-	Acetate not mentioned as endproduct	-
Proteobacteria	Betaproteobacteria	Burkholderiales	Burkholderiaceae	Burkholderia	calva	NA	–	NA	NA	NA	https://doi.org/10.1002/9781118960608.gbm00935.pub2		+	NA	+		-	Acetate not mentioned as endproduct	-
Proteobacteria	Betaproteobacteria	Burkholderiales	Burkholderiaceae	Burkholderia	crenata	NA	–	NA	NA	NA	https://doi.org/10.1002/9781118960608.gbm00935.pub2		+	NA	+		-	Acetate not mentioned as endproduct	-
Proteobacteria	Betaproteobacteria	Burkholderiales	Burkholderiaceae	Burkholderia	harborii	NA	–	NA	NA	NA	https://doi.org/10.1002/9781118960608.gbm00935.pub2		+	NA	+		-	Acetate not mentioned as endproduct	-
Proteobacteria	Betaproteobacteria	Burkholderiales	Burkholderiaceae	Burkholderia	hispidae	NA	–	NA	NA	NA	https://doi.org/10.1002/9781118960608.gbm00935.pub2		+	NA	+		-	Acetate not mentioned as endproduct	-
Proteobacteria	Betaproteobacteria	Burkholderiales	Burkholderiaceae	Burkholderia	kirkii	NA	–	NA	NA	NA	https://doi.org/10.1002/9781118960608.gbm00935.pub2		+	NA	+		-	Acetate not mentioned as endproduct	-
Proteobacteria	Betaproteobacteria	Burkholderiales	Burkholderiaceae	Burkholderia	mamillata	NA	–	NA	NA	NA	https://doi.org/10.1002/9781118960608.gbm00935.pub2		+	NA	+		-	Acetate not mentioned as endproduct	-
Proteobacteria	Betaproteobacteria	Burkholderiales	Burkholderiaceae	Burkholderia	nigropunctata	NA	–	NA	NA	NA	https://doi.org/10.1002/9781118960608.gbm00935.pub2		+	NA	+		-	Acetate not mentioned as endproduct	-
Proteobacteria	Betaproteobacteria	Burkholderiales	Burkholderiaceae	Burkholderia	petitii	NA	–	NA	NA	NA	https://doi.org/10.1002/9781118960608.gbm00935.pub2		+	NA	+		-	Acetate not mentioned as endproduct	-
Proteobacteria	Betaproteobacteria	Burkholderiales	Burkholderiaceae	Burkholderia	rigidae	NA	–	NA	NA	NA	https://doi.org/10.1002/9781118960608.gbm00935.pub2		+	NA	NA		-	Acetate not mentioned as endproduct	-
Proteobacteria	Betaproteobacteria	Burkholderiales	Burkholderiaceae	Burkholderia	schumannianae	NA	–	NA	NA	NA	https://doi.org/10.1002/9781118960608.gbm00935.pub2		+	NA	+		-	Acetate not mentioned as endproduct	-
Proteobacteria	Betaproteobacteria	Burkholderiales	Burkholderiaceae	Burkholderia	virens	NA	–	NA	NA	NA	https://doi.org/10.1002/9781118960608.gbm00935.pub2		+	NA	+		-	Acetate not mentioned as endproduct	-
Proteobacteria	Gammaproteobacteria	Enterobacteriales	Enterobacteriaceae	Buttiauxella	agrestis	NA	ATCC 33320, CDC 1176-81, CUETM 77-167, DSM 4586	Go0011258	Gp0011258	2588253793	https://doi.org/10.1002/9781118960608.gbm01139		+	NA	+		-	Acetate not mentioned as endproduct	-
Proteobacteria	Gammaproteobacteria	Enterobacteriales	Enterobacteriaceae	Buttiauxella	brennerae	NA	ATCC 51605, DSM 9396	Go0044775	Gp0044775	2791354934	https://doi.org/10.1002/9781118960608.gbm01139		+	NA	NA		-	Acetate not mentioned as endproduct	NA
Proteobacteria	Gammaproteobacteria	Enterobacteriales	Enterobacteriaceae	Buttiauxella	ferragutiae	NA	ATCC 51602, CDC 1180-81, CUETM 78-31, DSM 9390	Go0044776	Gp0044776	2791354921	https://doi.org/10.1002/9781118960608.gbm01139		+	NA	+		-	Acetate not mentioned as endproduct	-
Proteobacteria	Gammaproteobacteria	Enterobacteriales	Enterobacteriaceae	Buttiauxella	gaviniae	NA	ATCC 51604, DSM 9393	Go0044777	Gp0044777	2791354933	https://doi.org/10.1002/9781118960608.gbm01139		+	NA	+		-	Acetate not mentioned as endproduct	NA
Proteobacteria	Gammaproteobacteria	Enterobacteriales	Enterobacteriaceae	Buttiauxella	izardii	NA	ATCC 51606, DSM 9397	Go0044778	Gp0044778	NA	https://doi.org/10.1002/9781118960608.gbm01139		+	NA	+		-	Acetate not mentioned as endproduct	NA
Proteobacteria	Gammaproteobacteria	Enterobacteriales	Enterobacteriaceae	Buttiauxella	noackiae	NA	ATCC 51607, DSM 9401	Go0044779	Gp0044779	2791354922	https://doi.org/10.1002/9781118960608.gbm01139		+	NA	+		-	Acetate not mentioned as endproduct	NA
Proteobacteria	Gammaproteobacteria	Enterobacteriales	Enterobacteriaceae	Buttiauxella	warmboldiae	NA	ATCC 51608, DSM 9404	Go0044780	Gp0044780	NA	https://doi.org/10.1002/9781118960608.gbm01139		+	NA	+		-	Acetate not mentioned as endproduct	-
Firmicutes	Clostridia	Clostridiales	Lachnospiraceae	Butyrivibrio	fibrisolvens	NA	ATCC 19171, D1	NA	NA	NA	https://doi.org/10.1002/9781118960608.gbm00640		+	NA	+		+	NA	+
Firmicutes	Clostridia	Clostridiales	Lachnospiraceae	Butyrivibrio	crossotus	NA	ATCC 29175, T9-40A	NA	NA	NA	https://doi.org/10.1002/9781118960608.gbm00640		+	NA	+		+	NA	+
Firmicutes	Clostridia	Clostridiales	Lachnospiraceae	Butyrivibrio	hungatei	NA	JK 615, DSM 14810, ATCC BAA-456	Go0013622	Gp0013622	2582580726	https://doi.org/10.1002/9781118960608.gbm00640		+	NA	+		+	NA	+
Proteobacteria	Deltaproteobacteria	Myxococcales	Polyangiaceae	Byssophaga gen. nov	Byssophaga	NA	DSM 14553, By c2, JCM 12614	NA	NA	NA	https://doi.org/10.1002/9781118960608.gbm01056		-	Keywords related to fermentation not matched	-		-	Keywords related to fermentation not matched	-
Firmicutes	Clostridia	Thermoanaerobacterales	Thermoanaerobacteraceae	Caldanaerobacter	subterraneus	subterraneus	ATCC BAA-225, CNCM I-2383, DSM 13054, SEBR 7858	Go0031836	Gp0325692	2802428857	https://doi.org/10.1002/9781118960608.gbm00745		+	NA	+		+	NA	NA
Firmicutes	Clostridia	Thermoanaerobacterales	Thermoanaerobacteraceae	Caldanaerobacter	subterraneus	pacificus	ATCC BAA-271, JM, DSM 12653	Go0001242	Gp0093299, Gp0001242	647533123	https://doi.org/10.1002/9781118960608.gbm00745		+	NA	+		+	NA	+
Firmicutes	Clostridia	Thermoanaerobacterales	Thermoanaerobacteraceae	Caldanaerobacter	subterraneus	tengcongensis	DSM 15242, JCM 11007, MB4	Go0000693	Gp0000693	637000318	https://doi.org/10.1002/9781118960608.gbm00745		+	NA	NA		+	NA	+
Firmicutes	Clostridia	Thermoanaerobacterales	Thermoanaerobacteraceae	Caldanaerobacter	subterraneus	yonseiensis	DSM 13777, KB-1P, KFCC 11116P	Go0026979	Gp0026979	2563367176	https://doi.org/10.1002/9781118960608.gbm00745		+	NA	+		+	NA	+
Aquificae	Aquificae	Aquificales	Aquificaceae	Calderobacterium	hydrogenophilum	NA	DSMZ 2913, INMI Z-829	NA	NA	NA	https://doi.org/10.1002/9781118960608.gbm00230		-	Keywords related to fermentation not matched	-		-	Keywords related to fermentation not matched	-
Firmicutes	Clostridia	Thermoanaerobacterales	incertae Sedis - Family III	Caldicellulosiruptor	saccharolyticus	NA	Tp8T 6331, ATCC 43494, DSM 8903	Go0000169	Gp0000169	640427106	https://doi.org/10.1002/9781118960608.gbm00754		+	NA	NA		+	NA	NA
Firmicutes	Clostridia	Thermoanaerobacterales	incertae Sedis - Family III	Caldicellulosiruptor	acetigenus	NA	X6B, ATCC BAA-1149, DSM 7040	Go0013000	Gp0013000	2524614853	https://doi.org/10.1002/9781118960608.gbm00754		+	NA	+		+	NA	+
Firmicutes	Clostridia	Thermoanaerobacterales	incertae Sedis - Family III	Caldicellulosiruptor	kristjanssonii	NA	I77R1B, ATCC 700853, DSM 12137	Go0006609	Gp0006609	649633023	https://doi.org/10.1002/9781118960608.gbm00754		+	NA	+		+	NA	+
Firmicutes	Clostridia	Thermoanaerobacterales	incertae Sedis - Family III	Caldicellulosiruptor	lactoaceticus	NA	6A, DSM 9545	Go0006340	Gp0006340	2506485007	https://doi.org/10.1002/9781118960608.gbm00754		+	NA	NA		+	NA	+
Firmicutes	Clostridia	Thermoanaerobacterales	incertae Sedis - Family III	Caldicellulosiruptor	owensensis	NA	OL, ATCC 700167, DSM 13100	Go0016181	Gp0005758	649633025	https://doi.org/10.1002/9781118960608.gbm00754		+	NA	+		+	NA	+
Firmicutes	Clostridia	Clostridiales	Caldicoprobacteraceae	Caldicoprobacter	algeriensis	NA	TH7C1, DSM 22661, JCM 16184	Go0043612	NA	NA	https://doi.org/10.1002/9781118960608.gbm01380		+	NA	+		+	NA	+
Firmicutes	Clostridia	Clostridiales	Caldicoprobacteraceae	Caldicoprobacter	faecalis	NA	DSM 20678, JCM 30146	Go0143275	Gp0148807	2693429901	https://doi.org/10.1002/9781118960608.gbm01380		+	NA	+		+	NA	+
Firmicutes	Clostridia	Clostridiales	Caldicoprobacteraceae	Caldicoprobacter	guelmensis	NA	D2C22, DSM 24605, JCM 17646	NA	NA	NA	https://doi.org/10.1002/9781118960608.gbm01380		+	NA	+		+	NA	+
Firmicutes	Clostridia	Clostridiales	Caldicoprobacteraceae	Caldicoprobacter	oshimai	NA	JW/HY-331, DSM 21659, ATCC BAA-1711	Go0016183	Gp0016183	2540341239	https://doi.org/10.1002/9781118960608.gbm01380		+	NA	+		+	NA	+
Caldiserica	Caldisericia	Caldisericales	Caldisericaceae	Caldisericum	exile	NA	AZM16c01, NBRC 104410, DSM 21853	Go0006583	Gp0006583	2513237181	https://doi.org/10.1002/9781118960608.gbm01477		+	NA	NA		-	Acetate not mentioned as endproduct	-
Crenarchaeota	Thermoprotei	Acidilobales	Caldisphaeraceae	Caldisphaera	lagunensis	NA	IC-154, ANMR 0165, DSM 15908, JCM 11604, MCC-UPLB 1331	Go0003486	Gp0003486	2510065009	https://doi.org/10.1002/9781118960608.gbm01323		+	NA	+		+	NA	+
Crenarchaeota	Thermoprotei	Acidilobales	Caldisphaeraceae	Caldisphaera	draconis	NA	18U65	Go0005573	NA	NA	https://doi.org/10.1002/9781118960608.gbm01323		+	NA	+		-	Acetate not endproduct	+
Crenarchaeota	Thermoprotei	Thermoproteales	Thermoproteaceae	Caldivirga	maquilingensis	NA	IC-167, ANMR 0178, JCM 10307, MCC-UPLB 1200	NA	NA	NA	https://doi.org/10.1002/9781118960608.gbm00405		-	Keywords related to fermentation not matched	-		-	Keywords related to fermentation not matched	-
Firmicutes	Clostridia	Clostridiales	Clostridiaceae	Caloramator	fervidus	NA	Rt4-B1, ATCC 43204, DSM 5463	Go0102891	Gp0102891	2599185232	https://doi.org/10.1002/9781118960608.gbm00616		+	NA	+		+	NA	+
Firmicutes	Clostridia	Clostridiales	Clostridiaceae	Caloramator	celer	NA	JW/YL-NZ35T, DSM 8683T, ATCC 700318T	NA	NA	NA	https://doi.org/10.1002/9781118960608.gbm00616		+	NA	+		+	NA	NA
Firmicutes	Clostridia	Clostridiales	Clostridiaceae	Caloramator	coolhaasii	NA	ZT, DSM 12679T	NA	NA	NA	https://doi.org/10.1002/9781118960608.gbm00616		+	NA	+		+	NA	+
Firmicutes	Clostridia	Clostridiales	Clostridiaceae	Caloramator	indicus	NA	IndiB4, ACM 3982	Go0028777	NA	NA	https://doi.org/10.1002/9781118960608.gbm00616		+	NA	+		+	NA	+
Firmicutes	Clostridia	Clostridiales	Clostridiaceae	Caloramator	proteoclasticus	NA	UT, DSM 10124T	NA	NA	NA	https://doi.org/10.1002/9781118960608.gbm00616		+	NA	+		+	NA	+
Firmicutes	Clostridia	Clostridiales	Clostridiaceae	Caloramator	viterbiensis	NA	JW/MS-VS5T, DSM 13723T, ATCC PTA 584T	NA	NA	NA	https://doi.org/10.1002/9781118960608.gbm00616		+	NA	+		+	NA	+
Firmicutes	Clostridia	Clostridiales	Clostridiaceae	Caloranaerobacter	azorensis	NA	MV1087, CNCM I-2543, DSM 13643	Go0013409	Gp0013409	2585428077	https://doi.org/10.1002/9781118960608.gbm00617		+	NA	+		-	Keywords related to fermentation not matched	-
Firmicutes	Clostridia	Thermoanaerobacterales	Thermoanaerobacteraceae	Caloribacterium	cisternae	NA	SGL43, DSM 23830, VKM B-2670	Go0043665	NA	NA	https://doi.org/10.1002/9781118960608.gbm01453		+	NA	+		+	NA	+
Proteobacteria	Gammaproteobacteria	Enterobacteriales	Enterobacteriaceae	Calymmatobacterium	granulomatis	NA	None	NA	NA	NA	https://doi.org/10.1002/9781118960608.gbm01140		-	Keywords related to fermentation not matched	-		-	Keywords related to fermentation not matched	NA
Firmicutes	Clostridia	Clostridiales	Clostridiaceae	Caminicella	sporogenes	NA	AM1114, CIP 107141, DSM 14501	Go0013411	Gp0393671, Gp0013411	2831514688	https://doi.org/10.1002/9781118960608.gbm00618		+	NA	+		+	NA	+
Proteobacteria	Epsilonproteobacteria	Campylobacterales	Campylobacteraceae	Campylobacter	fetus	fetus	CIP 5396, ATCC 27324, CCUG 6823, DSM 5361, LMG 6442, NCTC 10842	Go0228214	Gp0341902	NA	https://doi.org/10.1002/9781118960608.gbm01071		-	Not fermentative	-		-	Not fermentative	NA
Proteobacteria	Epsilonproteobacteria	Campylobacterales	Campylobacteraceae	Campylobacter	fetus	venerealis	CIP 68.29, ATCC 19483, CCUG 538, LMG 6443, NCTC 10354	Go0010270	Gp0010270	2597489882	https://doi.org/10.1002/9781118960608.gbm01071		-	Not fermentative	-		-	Not fermentative	-
Proteobacteria	Epsilonproteobacteria	Campylobacterales	Campylobacteraceae	Campylobacter	coli	NA	CIP 7080, ATCC 33559, CCUG 11283, LMG 8847, NCTC 11366	NA	NA	NA	https://doi.org/10.1002/9781118960608.gbm01071		-	Not fermentative	-		-	Not fermentative	-
Proteobacteria	Epsilonproteobacteria	Campylobacterales	Campylobacteraceae	Campylobacter	concisus	NA	FDC 484, ATCC 33237, CCUG 13144, LMG 7788, NCTC 11485	Go0032933	Gp0143871	2684623198	https://doi.org/10.1002/9781118960608.gbm01071		-	Not fermentative	-		-	Not fermentative	+
Proteobacteria	Epsilonproteobacteria	Campylobacterales	Campylobacteraceae	Campylobacter	curvus	NA	VPI 9584, ATCC 35224, CCUG 13146, DSM 6644, LMG 7609	Go0013413	Gp0013413	2517572248	https://doi.org/10.1002/9781118960608.gbm01071		-	Not fermentative	-		-	Not fermentative	-
Proteobacteria	Epsilonproteobacteria	Campylobacterales	Campylobacteraceae	Campylobacter	gracilis	NA	FDC 1084, ATCC 33236, CCUG 27720	Go0118663	Gp0124223	2645727670	https://doi.org/10.1002/9781118960608.gbm01071		-	Not fermentative	-		-	Not fermentative	-
Proteobacteria	Epsilonproteobacteria	Campylobacterales	Campylobacteraceae	Campylobacter	helveticus	NA	ATCC 51209, CCUG 30682, LMG 12638, NCTC 12470	Go0468523	Gp0342135	2808606797	https://doi.org/10.1002/9781118960608.gbm01071		-	Not fermentative	-		-	Not fermentative	-
Proteobacteria	Epsilonproteobacteria	Campylobacterales	Campylobacteraceae	Campylobacter	hominis	NA	CH001A, LMG 19568, NCTC 13146	Go0468558	Gp0342171	2808606638	https://doi.org/10.1002/9781118960608.gbm01071		-	Not fermentative	-		-	Not fermentative	-
Proteobacteria	Epsilonproteobacteria	Campylobacterales	Campylobacteraceae	Campylobacter	hyointestinalis	hyointestinalis	80–4577-4, ATCC 35217, CCUG 14169, LMG 7817, NCTC 11608	Go0276168	Gp0341813	2811995282	https://doi.org/10.1002/9781118960608.gbm01071		-	Not fermentative	-		-	Not fermentative	NA
Proteobacteria	Epsilonproteobacteria	Campylobacterales	Campylobacteraceae	Campylobacter	hyointestinalis	lawsonii	CHY5, CCUG 34538, LMG 14432, NCTC 12901	Go0276599	NA	NA	https://doi.org/10.1002/9781118960608.gbm01071		-	Not fermentative	-		-	Not fermentative	-
Proteobacteria	Epsilonproteobacteria	Campylobacterales	Campylobacteraceae	Campylobacter	jejuni	jejuni	CIP 702, ATCC 33560, CCUG 11284, LMG 8841, NCTC 11351	Go0020299	Gp0442028, Gp0020307, Gp0020299	2516143083	https://doi.org/10.1002/9781118960608.gbm01071		-	Not fermentative	-		-	Not fermentative	-
Proteobacteria	Epsilonproteobacteria	Campylobacterales	Campylobacteraceae	Campylobacter	jejuni	doylei	093, CCUG 24567, LMG 8843, NCTC 11951	Go0166631	NA	NA	https://doi.org/10.1002/9781118960608.gbm01071		-	Not fermentative	-		-	Not fermentative	-
Proteobacteria	Epsilonproteobacteria	Campylobacterales	Campylobacteraceae	Campylobacter	lanienae	NA	LMG21527, NCTC 13004	Go0010518	Gp0010518	NA	https://doi.org/10.1002/9781118960608.gbm01071		-	Not fermentative	-		-	Not fermentative	-
Proteobacteria	Epsilonproteobacteria	Campylobacterales	Campylobacteraceae	Campylobacter	lari	NA	ATCC 35221, CCUG 23947, DSM 11375, LMG 8846, NCTC 11352	Go0032390	Gp0127306	2675903699	https://doi.org/10.1002/9781118960608.gbm01071		-	Not fermentative	-		-	Not fermentative	-
Proteobacteria	Epsilonproteobacteria	Campylobacterales	Campylobacteraceae	Campylobacter	mucosalis	NA	FS253/72, ATCC 43264, CCUG 6822, LMG 6448, NCTC 11000	Go0032727	NA	NA	https://doi.org/10.1002/9781118960608.gbm01071		-	Not fermentative	-		-	Not fermentative	NA
Proteobacteria	Epsilonproteobacteria	Campylobacterales	Campylobacteraceae	Campylobacter	rectus	NA	FDC 371, ATCC 33238, CCUG 20446, DSM 3260, LMG 18219	Go0003989	Gp0003989	643886009	https://doi.org/10.1002/9781118960608.gbm01071		-	Not fermentative	-		-	Not fermentative	-
Proteobacteria	Epsilonproteobacteria	Campylobacterales	Campylobacteraceae	Campylobacter	showae	NA	SU A4, ATCC 51146, CCUG 30254, LMG 12635	Go0004089	Gp0004089	645058720	https://doi.org/10.1002/9781118960608.gbm01071		-	Not fermentative	-		-	Not fermentative	-
Proteobacteria	Epsilonproteobacteria	Campylobacterales	Campylobacteraceae	Campylobacter	sputorum	NA	VPI S 17, ATCC 35980, CCUG 9728, LMG 7795, NCTC 11528	Go0283146	NA	NA	https://doi.org/10.1002/9781118960608.gbm01071		-	Not fermentative	-		-	Not fermentative	-
Proteobacteria	Epsilonproteobacteria	Campylobacterales	Campylobacteraceae	Campylobacter	upsaliensis	NA	C 231, ATCC 43954, CCUG 14913, DSM 5365, LMG 8850, NCTC 11541	Go0013414	Gp0013414	2556921624	https://doi.org/10.1002/9781118960608.gbm01071		-	Not fermentative	-		-	Not fermentative	-
Chlamydiae	Chlamydiia	Chlamydiales	Candidatus Clavichlamydiaceae	Candidatus Clavichlamydiaâ<U+0080>â<U+0080>	Candidatus	NA	NA	NA	NA	NA	https://doi.org/10.1002/9781118960608.gbm00362		-	Keywords related to fermentation not matched	-		-	Keywords related to fermentation not matched	-
Nitrospirae	Nitrospira	Nitrospirales	Nitrospiraceae	Candidatus Magnetobacterium	bavaricum	NA	None	NA	NA	NA	https://doi.org/10.1002/9781118960608.gbm00778		-	Keywords related to fermentation not matched	NA		-	Keywords related to fermentation not matched	-
Thaumarchaeota	Nitrososphaeria	Candidatus Nitrosopumilales	Candidatus Nitrosopumilaceae	Candidatus Nitrosopumilus	maritimus	NA	NA	NA	NA	NA	https://doi.org/10.1002/9781118960608.gbm01290		-	Keywords related to fermentation not matched	-		-	Keywords related to fermentation not matched	NA
Thaumarchaeota	Nitrososphaeria	Candidatus Nitrosopumilales	Candidatus Nitrosopumilaceae	Candidatus Nitrosopumilus	adriaticus	NA	NA	NA	NA	NA	https://doi.org/10.1002/9781118960608.gbm01290		-	Keywords related to fermentation not matched	-		-	Keywords related to fermentation not matched	-
Thaumarchaeota	Nitrososphaeria	Candidatus Nitrosopumilales	Candidatus Nitrosopumilaceae	Candidatus Nitrosopumilus	piranensis	NA	NA	NA	NA	NA	https://doi.org/10.1002/9781118960608.gbm01290		-	Keywords related to fermentation not matched	-		-	Keywords related to fermentation not matched	-
Thaumarchaeota	Nitrososphaeria	Candidatus Nitrosopumilales	Candidatus Nitrosopumilaceae	Candidatus Nitrosopumilus	sediminis	NA	NA	NA	NA	NA	https://doi.org/10.1002/9781118960608.gbm01290		-	Keywords related to fermentation not matched	NA		-	Keywords related to fermentation not matched	-
Thaumarchaeota	Nitrososphaeria	Candidatus Nitrosotaleales	Candidatus Nitrosotaleaceae	Candidatus Nitrosotalea	devanaterra	NA	Nd1	NA	NA	NA	https://doi.org/10.1002/9781118960608.gbm01292		-	Keywords related to fermentation not matched	-		-	Keywords related to fermentation not matched	-
Proteobacteria	Gammaproteobacteria	Enterobacteriales	Enterobacteriaceae	Candidatus Phlomobacter	CandidatusPhlomobacter	NA	NA	NA	NA	NA	https://doi.org/10.1002/9781118960608.gbm01141		-	Keywords related to fermentation not matched	-		-	Keywords related to fermentation not matched	-
Tenericutes	Mollicutes	Acholeplasmatales	Incertae Sedis - Family II	Candidatus Phytoplasma	allocasuarinae	NA	NA	NA	NA	NA	https://doi.org/10.1002/9781118960608.gbm01259.pub2		-	Keywords related to fermentation not matched	-		-	Keywords related to fermentation not matched	-
Tenericutes	Mollicutes	Acholeplasmatales	Incertae Sedis - Family II	Candidatus Phytoplasma	americanum	NA	NA	NA	NA	NA	https://doi.org/10.1002/9781118960608.gbm01259.pub2		-	Keywords related to fermentation not matched	-		-	Keywords related to fermentation not matched	-
Tenericutes	Mollicutes	Acholeplasmatales	Incertae Sedis - Family II	Candidatus Phytoplasma	asteris	NA	NA	NA	NA	NA	https://doi.org/10.1002/9781118960608.gbm01259.pub2		-	Keywords related to fermentation not matched	-		-	Keywords related to fermentation not matched	-
Tenericutes	Mollicutes	Acholeplasmatales	Incertae Sedis - Family II	Candidatus Phytoplasma	aurantifolia	NA	NA	NA	NA	NA	https://doi.org/10.1002/9781118960608.gbm01259.pub2		-	Keywords related to fermentation not matched	-		-	Keywords related to fermentation not matched	-
Tenericutes	Mollicutes	Acholeplasmatales	Incertae Sedis - Family II	Candidatus Phytoplasma	australasia	NA	NA	NA	NA	NA	https://doi.org/10.1002/9781118960608.gbm01259.pub2		-	Keywords related to fermentation not matched	-		-	Keywords related to fermentation not matched	-
Tenericutes	Mollicutes	Acholeplasmatales	Incertae Sedis - Family II	Candidatus Phytoplasma	australiense	NA	NA	NA	NA	NA	https://doi.org/10.1002/9781118960608.gbm01259.pub2		-	Keywords related to fermentation not matched	-		-	Keywords related to fermentation not matched	NA
Tenericutes	Mollicutes	Acholeplasmatales	Incertae Sedis - Family II	Candidatus Phytoplasma	balanitae	NA	NA	NA	NA	NA	https://doi.org/10.1002/9781118960608.gbm01259.pub2		-	Keywords related to fermentation not matched	-		-	Keywords related to fermentation not matched	NA
Tenericutes	Mollicutes	Acholeplasmatales	Incertae Sedis - Family II	Candidatus Phytoplasma	brasiliense	NA	NA	NA	NA	NA	https://doi.org/10.1002/9781118960608.gbm01259.pub2		-	Keywords related to fermentation not matched	-		-	Keywords related to fermentation not matched	-
Tenericutes	Mollicutes	Acholeplasmatales	Incertae Sedis - Family II	Candidatus Phytoplasma	caricae	NA	NA	NA	NA	NA	https://doi.org/10.1002/9781118960608.gbm01259.pub2		-	Keywords related to fermentation not matched	NA		-	Keywords related to fermentation not matched	NA
Tenericutes	Mollicutes	Acholeplasmatales	Incertae Sedis - Family II	Candidatus Phytoplasma	castaneae	NA	NA	NA	NA	NA	https://doi.org/10.1002/9781118960608.gbm01259.pub2		-	Keywords related to fermentation not matched	-		-	Keywords related to fermentation not matched	-
Tenericutes	Mollicutes	Acholeplasmatales	Incertae Sedis - Family II	Candidatus Phytoplasma	cirsii	NA	NA	NA	NA	NA	https://doi.org/10.1002/9781118960608.gbm01259.pub2		-	Keywords related to fermentation not matched	-		-	Keywords related to fermentation not matched	-
Tenericutes	Mollicutes	Acholeplasmatales	Incertae Sedis - Family II	Candidatus Phytoplasma	convolvuli	NA	NA	NA	NA	NA	https://doi.org/10.1002/9781118960608.gbm01259.pub2		-	Keywords related to fermentation not matched	-		-	Keywords related to fermentation not matched	-
Tenericutes	Mollicutes	Acholeplasmatales	Incertae Sedis - Family II	Candidatus Phytoplasma	costaricanum	NA	NA	NA	NA	NA	https://doi.org/10.1002/9781118960608.gbm01259.pub2		-	Keywords related to fermentation not matched	-		-	Keywords related to fermentation not matched	-
Tenericutes	Mollicutes	Acholeplasmatales	Incertae Sedis - Family II	Candidatus Phytoplasma	cynodontis	NA	NA	NA	NA	NA	https://doi.org/10.1002/9781118960608.gbm01259.pub2		-	Keywords related to fermentation not matched	-		-	Keywords related to fermentation not matched	-
Tenericutes	Mollicutes	Acholeplasmatales	Incertae Sedis - Family II	Candidatus Phytoplasma	fragariae	NA	NA	NA	NA	NA	https://doi.org/10.1002/9781118960608.gbm01259.pub2		-	Keywords related to fermentation not matched	-		-	Keywords related to fermentation not matched	-
Tenericutes	Mollicutes	Acholeplasmatales	Incertae Sedis - Family II	Candidatus Phytoplasma	fraxini	NA	NA	NA	NA	NA	https://doi.org/10.1002/9781118960608.gbm01259.pub2		-	Keywords related to fermentation not matched	-		-	Keywords related to fermentation not matched	-
Tenericutes	Mollicutes	Acholeplasmatales	Incertae Sedis - Family II	Candidatus Phytoplasma	graminis	NA	NA	NA	NA	NA	https://doi.org/10.1002/9781118960608.gbm01259.pub2		-	Keywords related to fermentation not matched	-		-	Keywords related to fermentation not matched	-
Tenericutes	Mollicutes	Acholeplasmatales	Incertae Sedis - Family II	Candidatus Phytoplasma	hispanicum	NA	NA	NA	NA	NA	https://doi.org/10.1002/9781118960608.gbm01259.pub2		-	Keywords related to fermentation not matched	-		-	Keywords related to fermentation not matched	NA
Tenericutes	Mollicutes	Acholeplasmatales	Incertae Sedis - Family II	Candidatus Phytoplasma	japonicum	NA	NA	NA	NA	NA	https://doi.org/10.1002/9781118960608.gbm01259.pub2		-	Keywords related to fermentation not matched	NA		-	Keywords related to fermentation not matched	-
Tenericutes	Mollicutes	Acholeplasmatales	Incertae Sedis - Family II	Candidatus Phytoplasma	luffae	NA	NA	NA	NA	NA	https://doi.org/10.1002/9781118960608.gbm01259.pub2		-	Keywords related to fermentation not matched	-		-	Keywords related to fermentation not matched	-
Tenericutes	Mollicutes	Acholeplasmatales	Incertae Sedis - Family II	Candidatus Phytoplasma	lycopersici	NA	NA	NA	NA	NA	https://doi.org/10.1002/9781118960608.gbm01259.pub2		-	Keywords related to fermentation not matched	-		-	Keywords related to fermentation not matched	-
Tenericutes	Mollicutes	Acholeplasmatales	Incertae Sedis - Family II	Candidatus Phytoplasma	malaysianum	NA	NA	NA	NA	NA	https://doi.org/10.1002/9781118960608.gbm01259.pub2		-	Keywords related to fermentation not matched	-		-	Keywords related to fermentation not matched	-
Tenericutes	Mollicutes	Acholeplasmatales	Incertae Sedis - Family II	Candidatus Phytoplasma	mali	NA	NA	NA	NA	NA	https://doi.org/10.1002/9781118960608.gbm01259.pub2		-	Keywords related to fermentation not matched	-		-	Keywords related to fermentation not matched	-
Tenericutes	Mollicutes	Acholeplasmatales	Incertae Sedis - Family II	Candidatus Phytoplasma	meliae	NA	NA	NA	NA	NA	https://doi.org/10.1002/9781118960608.gbm01259.pub2		-	Keywords related to fermentation not matched	-		-	Keywords related to fermentation not matched	-
Tenericutes	Mollicutes	Acholeplasmatales	Incertae Sedis - Family II	Candidatus Phytoplasma	noviguineense	NA	NA	NA	NA	NA	https://doi.org/10.1002/9781118960608.gbm01259.pub2		-	Keywords related to fermentation not matched	-		-	Keywords related to fermentation not matched	-
Tenericutes	Mollicutes	Acholeplasmatales	Incertae Sedis - Family II	Candidatus Phytoplasma	omanense	NA	NA	NA	NA	NA	https://doi.org/10.1002/9781118960608.gbm01259.pub2		-	Keywords related to fermentation not matched	-		-	Keywords related to fermentation not matched	-
Tenericutes	Mollicutes	Acholeplasmatales	Incertae Sedis - Family II	Candidatus Phytoplasma	oryzae	NA	NA	NA	NA	NA	https://doi.org/10.1002/9781118960608.gbm01259.pub2		-	Keywords related to fermentation not matched	NA		-	Keywords related to fermentation not matched	-
Tenericutes	Mollicutes	Acholeplasmatales	Incertae Sedis - Family II	Candidatus Phytoplasma	palmicola	NA	NA	NA	NA	NA	https://doi.org/10.1002/9781118960608.gbm01259.pub2		-	Keywords related to fermentation not matched	-		-	Keywords related to fermentation not matched	-
Tenericutes	Mollicutes	Acholeplasmatales	Incertae Sedis - Family II	Candidatus Phytoplasma	phoenicium	NA	NA	NA	NA	NA	https://doi.org/10.1002/9781118960608.gbm01259.pub2		-	Keywords related to fermentation not matched	-		-	Keywords related to fermentation not matched	-
Tenericutes	Mollicutes	Acholeplasmatales	Incertae Sedis - Family II	Candidatus Phytoplasma	pini	NA	NA	NA	NA	NA	https://doi.org/10.1002/9781118960608.gbm01259.pub2		-	Keywords related to fermentation not matched	-		-	Keywords related to fermentation not matched	-
Tenericutes	Mollicutes	Acholeplasmatales	Incertae Sedis - Family II	Candidatus Phytoplasma	pruni	NA	NA	NA	NA	NA	https://doi.org/10.1002/9781118960608.gbm01259.pub2		-	Keywords related to fermentation not matched	-		-	Keywords related to fermentation not matched	NA
Tenericutes	Mollicutes	Acholeplasmatales	Incertae Sedis - Family II	Candidatus Phytoplasma	prunorum	NA	NA	NA	NA	NA	https://doi.org/10.1002/9781118960608.gbm01259.pub2		-	Keywords related to fermentation not matched	-		-	Keywords related to fermentation not matched	NA
Tenericutes	Mollicutes	Acholeplasmatales	Incertae Sedis - Family II	Candidatus Phytoplasma	pyri	NA	NA	NA	NA	NA	https://doi.org/10.1002/9781118960608.gbm01259.pub2		-	Keywords related to fermentation not matched	-		-	Keywords related to fermentation not matched	-
Tenericutes	Mollicutes	Acholeplasmatales	Incertae Sedis - Family II	Candidatus Phytoplasma	rhamni	NA	NA	NA	NA	NA	https://doi.org/10.1002/9781118960608.gbm01259.pub2		-	Keywords related to fermentation not matched	-		-	Keywords related to fermentation not matched	-
Tenericutes	Mollicutes	Acholeplasmatales	Incertae Sedis - Family II	Candidatus Phytoplasma	rubi	NA	NA	NA	NA	NA	https://doi.org/10.1002/9781118960608.gbm01259.pub2		-	Keywords related to fermentation not matched	-		-	Keywords related to fermentation not matched	-
Tenericutes	Mollicutes	Acholeplasmatales	Incertae Sedis - Family II	Candidatus Phytoplasma	solani	NA	NA	NA	NA	NA	https://doi.org/10.1002/9781118960608.gbm01259.pub2		-	Keywords related to fermentation not matched	-		-	Keywords related to fermentation not matched	-
Tenericutes	Mollicutes	Acholeplasmatales	Incertae Sedis - Family II	Candidatus Phytoplasma	spartii	NA	NA	NA	NA	NA	https://doi.org/10.1002/9781118960608.gbm01259.pub2		-	Keywords related to fermentation not matched	-		-	Keywords related to fermentation not matched	-
Tenericutes	Mollicutes	Acholeplasmatales	Incertae Sedis - Family II	Candidatus Phytoplasma	sudamericanum	NA	NA	NA	NA	NA	https://doi.org/10.1002/9781118960608.gbm01259.pub2		-	Keywords related to fermentation not matched	-		-	Keywords related to fermentation not matched	-
Tenericutes	Mollicutes	Acholeplasmatales	Incertae Sedis - Family II	Candidatus Phytoplasma	tamaricis	NA	NA	NA	NA	NA	https://doi.org/10.1002/9781118960608.gbm01259.pub2		-	Keywords related to fermentation not matched	-		-	Keywords related to fermentation not matched	-
Tenericutes	Mollicutes	Acholeplasmatales	Incertae Sedis - Family II	Candidatus Phytoplasma	trifolii	NA	NA	NA	NA	NA	https://doi.org/10.1002/9781118960608.gbm01259.pub2		-	Keywords related to fermentation not matched	-		-	Keywords related to fermentation not matched	-
Tenericutes	Mollicutes	Acholeplasmatales	Incertae Sedis - Family II	Candidatus Phytoplasma	ulmi	NA	NA	NA	NA	NA	https://doi.org/10.1002/9781118960608.gbm01259.pub2		-	Keywords related to fermentation not matched	-		-	Keywords related to fermentation not matched	-
Tenericutes	Mollicutes	Acholeplasmatales	Incertae Sedis - Family II	Candidatus Phytoplasma	vitis	NA	NA	NA	NA	NA	https://doi.org/10.1002/9781118960608.gbm01259.pub2		-	Keywords related to fermentation not matched	-		-	Keywords related to fermentation not matched	-
Tenericutes	Mollicutes	Acholeplasmatales	Incertae Sedis - Family II	Candidatus Phytoplasma	wodyetiae	NA	NA	NA	NA	NA	https://doi.org/10.1002/9781118960608.gbm01259.pub2		-	Keywords related to fermentation not matched	-		-	Keywords related to fermentation not matched	-
Tenericutes	Mollicutes	Acholeplasmatales	Incertae Sedis - Family II	Candidatus Phytoplasma	ziziphi	NA	NA	NA	NA	NA	https://doi.org/10.1002/9781118960608.gbm01259.pub2		-	Keywords related to fermentation not matched	-		-	Keywords related to fermentation not matched	-
Actinobacteria	Actinobacteria	Micrococcales	Microbacteriaceae	Canibacter	oris	NA	IMMIB Q2029717, DSM 27064, CCUG 64069	Go0373416	Gp0220517	2830496992	https://doi.org/10.1002/9781118960608.gbm01297		-	Keywords related to fermentation not matched	-		-	Keywords related to fermentation not matched	-
Bacteroidetes	Flavobacteriia	Flavobacteriales	Flavobacteriaceae	Capnocytophaga	ochracea	NA	25, ATCC 33596	Go0012802	Gp0012802	2531839278	https://doi.org/10.1002/9781118960608.gbm00299		+	NA	+		+	NA	+
Bacteroidetes	Flavobacteriia	Flavobacteriales	Flavobacteriaceae	Capnocytophaga	canimorsus	NA	ATCC 35979, CDC 7120, CIP 103936, NCTC 12242	Go0468516	Gp0342128	2814123379	https://doi.org/10.1002/9781118960608.gbm00299		+	NA	+		+	NA	+
Bacteroidetes	Flavobacteriia	Flavobacteriales	Flavobacteriaceae	Capnocytophaga	cynodegmi	NA	E6447, ATCC 49044, CCUG 24742, CIP 103937, LMG 11513, NCTC 12243	NA	NA	NA	https://doi.org/10.1002/9781118960608.gbm00299		+	NA	+		+	NA	+
Bacteroidetes	Flavobacteriia	Flavobacteriales	Flavobacteriaceae	Capnocytophaga	gingivalis	NA	27, ATCC 33624, CCUG 9715, CIP 102945, DSM 3290, JCM 12953, LMG 11514, NCTC 12372	Go0004297	Gp0004297	643886113	https://doi.org/10.1002/9781118960608.gbm00299		+	NA	+		+	NA	+
Bacteroidetes	Flavobacteriia	Flavobacteriales	Flavobacteriaceae	Capnocytophaga	granulosa	NA	B0611, ATCC 51502, CCUG 32991, CIP 104128, DSM 11449, JCM 8566, LMG 16022, NCTC 12948	Go0265537	Gp0341834	2808606723	https://doi.org/10.1002/9781118960608.gbm00299		+	NA	+		+	NA	+
Bacteroidetes	Flavobacteriia	Flavobacteriales	Flavobacteriaceae	Capnocytophaga	haemolytica	NA	A0404, ATCC 51501, CCUG 32990, CIP 104125, DSM 11385, JCM 8565, LMG 16021, NCTC 12947	Go0398295	Gp0262766	2773858048	https://doi.org/10.1002/9781118960608.gbm00299		+	NA	+		+	NA	+
Bacteroidetes	Flavobacteriia	Flavobacteriales	Flavobacteriaceae	Capnocytophaga	sputigena	NA	4, ATCC 33612, CCUG 9714, CIP 104301, DSM 7273, LMG 11518, NCTC 11653	Go0290328	Gp0341797	2814123397	https://doi.org/10.1002/9781118960608.gbm00299		+	NA	+		+	NA	NA
Proteobacteria	Alphaproteobacteria	Rhizobiales	Rhizobiaceae	Carbophilus	carboxidus	NA	ATCC 51424, CIP 105722, DSM 1086, Z-1171	Go0030685	NA	NA	https://doi.org/10.1002/9781118960608.gbm00844		-	Keywords related to fermentation not matched	-		-	Keywords related to fermentation not matched	-
Firmicutes	Clostridia	Clostridiales	incertae Sedis - Family V	Carboxydocella	thermautotrophica	NA	41, DSM 12326, VKM B-2282	Go0003676	NA	NA	https://doi.org/10.1002/9781118960608.gbm00728		-	Keywords related to fermentation not matched	NA		-	Keywords related to fermentation not matched	-
Firmicutes	Clostridia	Clostridiales	incertae Sedis - Family V	Carboxydocella	sporoproducens	NA	Kar, DSM 16521, VKM B-2358	Go0013415	Gp0013415	2568526009	https://doi.org/10.1002/9781118960608.gbm00728		-	Keywords related to fermentation not matched	NA		-	Keywords related to fermentation not matched	-
Firmicutes	Clostridia	Thermoanaerobacterales	Thermoanaerobacteraceae	Carboxydothermus	hydrogenoformans	NA	Z-2901, DSM 6008, ATCC BAA-161	Go0000437	Gp0088798, Gp0000437	637000060	https://doi.org/10.1002/9781118960608.gbm00746		-	Not mentioned that they are fermentative	-		-	Acetate not endproduct	-
Firmicutes	Clostridia	Thermoanaerobacterales	Thermoanaerobacteraceae	Carboxydothermus	ferrireducens	NA	JW/AS-Y7, DSM 11255, VKM B-2392	Go0006788	Gp0440959, Gp0006788	2510065088	https://doi.org/10.1002/9781118960608.gbm00746		-	Not mentioned that they are fermentative	-		-	No mentioned that they are fermentative	-
Proteobacteria	Gammaproteobacteria	Cardiobacteriales	Cardiobacteriaceae	Cardiobacterium	hominis	NA	6573, ATCC 15826, DSM 8339, NCTC 10426	Go0004536	Gp0004536	645951819	https://doi.org/10.1002/9781118960608.gbm01101		+	NA	+		-	Keywords related to fermentation not matched	-
Proteobacteria	Gammaproteobacteria	Oceanospirillales	Halomonadaceae	Carnimonas	nigrificans	NA	CTCBS1, CECT 4437, CIP 105703, NCIMB 13550	NA	NA	NA	https://doi.org/10.1002/9781118960608.gbm01188		-	Keywords related to fermentation not matched	-		-	Keywords related to fermentation not matched	NA
Firmicutes	Bacilli	Lactobacillales	Carnobacteriaceae	Carnobacterium	divergens	NA	66, ATCC 35677, CCUG 30094, CIP 101029, DSM 20623, NBRC 15683, JCM 5816, JCM 9133, LMG 9199, NCIMB 11952, NRRL B-14830	Go0123357	Gp0131356	2700989267	https://doi.org/10.1002/9781118960608.gbm00593		+	NA	+		+	NA	+
Firmicutes	Bacilli	Lactobacillales	Carnobacteriaceae	Carnobacterium	alterfunditum	NA	pf4, ACAM 313, ATCC 49837, CCUG 34643, CIP 105796, DSM 5972, NBRC 15548, JCM 12498, LMG 13520	Go0042561	Gp0329417, Gp0329416, Gp0329415, Gp0329378, Gp0329377, Gp0329376, Gp0042561	2574179752	https://doi.org/10.1002/9781118960608.gbm00593		+	NA	+		+	NA	+
Firmicutes	Bacilli	Lactobacillales	Carnobacteriaceae	Carnobacterium	funditum	NA	pf3, ACAM 312, ATCC 49836, CCUG 34644, CIP 106503, DSM 5970, NBRC15549, JCM 12499, LMG 14461	Go0042578	Gp0329423, Gp0329422, Gp0329421, Gp0329384, Gp0329383, Gp0329382, Gp0042578	2574179782	https://doi.org/10.1002/9781118960608.gbm00593		+	NA	+		+	NA	+
Firmicutes	Bacilli	Lactobacillales	Carnobacteriaceae	Carnobacterium	gallinarum	NA	MT44, ATCC 49517, CCUG 30095, CIP 103160, DSM 4847, JCM 12517, LMG 9841, NCIMB 12848, NRRL B-14832	Go0042579	Gp0329426, Gp0329425, Gp0329424, Gp0329387, Gp0329386, Gp0329385, Gp0042579	2576861831	https://doi.org/10.1002/9781118960608.gbm00593		+	NA	+		+	NA	+
Firmicutes	Bacilli	Lactobacillales	Carnobacteriaceae	Carnobacterium	inhibens	NA	K1, CCUG 31728, CIP 106863, DSM 13024	Go0042580	Gp0348889, Gp0348888, Gp0348887, Gp0348883, Gp0329393, Gp0329392, Gp0042580	2574179783	https://doi.org/10.1002/9781118960608.gbm00593		+	NA	+		+	NA	+
Firmicutes	Bacilli	Lactobacillales	Carnobacteriaceae	Carnobacterium	maltaromaticum	NA	ATCC 27865, CCUG 30142, CIP 103135, DSM 20342, JCM 1154, LMG 6903, NRRL B-14852	Go0123358	Gp0131357	2700989263	https://doi.org/10.1002/9781118960608.gbm00593		+	NA	+		+	NA	+
Firmicutes	Bacilli	Lactobacillales	Carnobacteriaceae	Carnobacterium	mobile	NA	MT37L, ATCC 49516, CCUG 30096, CIP 103159, DSM 4848, JCM 12516, LMG 9842, NCIMB 12847, NRRL B-14831	Go0042582	Gp0329435, Gp0329434, Gp0329433, Gp0329402, Gp0329401, Gp0329400, Gp0042582	2576861400	https://doi.org/10.1002/9781118960608.gbm00593		+	NA	+		+	NA	NA
Firmicutes	Bacilli	Lactobacillales	Carnobacteriaceae	Carnobacterium	pleistocenium	NA	FTR1, ATCC BAA-754, CIP 108033, JCM 12174	Go0047357	Gp0329447, Gp0329446, Gp0329445, Gp0329405, Gp0329404, Gp0329403, Gp0047357	2576861401	https://doi.org/10.1002/9781118960608.gbm00593		+	NA	+		+	NA	+
Firmicutes	Bacilli	Lactobacillales	Carnobacteriaceae	Carnobacterium	viridans	NA	MPL-11, ATCC BAA-336, DSM 14451, JCM 12222	Go0042583	Gp0329438, Gp0329437, Gp0329436, Gp0329408, Gp0329407, Gp0329406, Gp0042583	2634166280	https://doi.org/10.1002/9781118960608.gbm00593		+	NA	+		+	NA	+
Firmicutes	Bacilli	Bacillales	Planococcaceae	Caryophanon	latum	NA	NCIMB 9533, ATCC 33407, DSM 14151, LMG 17312, KCTC 3403, VKM B-105	NA	NA	NA	https://doi.org/10.1002/9781118960608.gbm00556		-	Keywords related to fermentation not matched	-		-	Keywords related to fermentation not matched	-
Firmicutes	Bacilli	Bacillales	Planococcaceae	Caryophanon	tenue	NA	NCIMB 9535, ATCC 33098, DSM 14152, LMG 17313, KCTC 3404, VKM B-106	NA	NA	NA	https://doi.org/10.1002/9781118960608.gbm00556		-	Keywords related to fermentation not matched	-		-	Keywords related to fermentation not matched	-
Actinobacteria	Actinobacteria	Micromonosporales	Micromonosporaceae	Catellatospora	citrea	NA	6183-E, ATCC 49964, CIP 107011, DSM 44097, NBRC 14495, JCM 7542, NRRL B-16429, VKM Ac-1421	Go0028999	Gp0220375	2756170263	https://doi.org/10.1002/9781118960608.gbm00141		-	Keywords related to fermentation not matched	-		-	Keywords related to fermentation not matched	NA
Actinobacteria	Actinobacteria	Micromonosporales	Micromonosporaceae	Catellatospora	bangladeshensis	NA	2–70, 23, JCM 12949, DSM 44899	Go0027021	NA	NA	https://doi.org/10.1002/9781118960608.gbm00141		-	Keywords related to fermentation not matched	-		-	Keywords related to fermentation not matched	-
Actinobacteria	Actinobacteria	Micromonosporales	Micromonosporaceae	Catellatospora	chokoriensis	NA	2–25, 1, JCM 12950, DSM 44900	Go0027019	NA	NA	https://doi.org/10.1002/9781118960608.gbm00141		-	Keywords related to fermentation not matched	-		-	Keywords related to fermentation not matched	NA
Actinobacteria	Actinobacteria	Micromonosporales	Micromonosporaceae	Catellatospora	coxensis	NA	2–29, 17, JCM 12951, DSM 44901	Go0027020	NA	NA	https://doi.org/10.1002/9781118960608.gbm00141		-	Keywords related to fermentation not matched	-		-	Keywords related to fermentation not matched	NA
Actinobacteria	Actinobacteria	Micromonosporales	Micromonosporaceae	Catellatospora	methionotrophica	NA	6257-B, ATCC 49965, CIP 107012, NBRC 14553, NRRL B-16431, VKM Ac-2008, IMSNU 22006, JCM 7543, DSM 44098	Go0028159	NA	NA	https://doi.org/10.1002/9781118960608.gbm00141		-	Keywords related to fermentation not matched	-		-	Keywords related to fermentation not matched	NA
Firmicutes	Erysipelotrichia	Erysipelotrichales	Erysipelotrichaceae	Catenibacterium	mitsuokai	NA	RCA14-39, CIP 106738, JCM 10609	NA	NA	NA	https://doi.org/10.1002/9781118960608.gbm00761		+	NA	+		+	NA	+
Actinobacteria	Actinobacteria	Catenulisporales	Catenulisporaceae	Catenulispora	acidiphila	NA	ID139908, DSM 44928, JCM 14897, NBRC 102108, NRRL B-24433	Go0001210	Gp0001210	644736339	https://doi.org/10.1002/9781118960608.gbm00025		-	Keywords related to fermentation not matched	-		-	Keywords related to fermentation not matched	-
Actinobacteria	Actinobacteria	Catenulisporales	Catenulisporaceae	Catenulispora	rubra	NA	Aac-30, DSM 44948, NBRC 101179	Go0026990	Gp0304953	NA	https://doi.org/10.1002/9781118960608.gbm00025		-	Keywords related to fermentation not matched	-		-	Keywords related to fermentation not matched	-
Actinobacteria	Actinobacteria	Catenulisporales	Catenulisporaceae	Catenulispora	subtropica	NA	TT 99–48, KCTC 19328, NBRC 103395.Sequence accession no., 16S rRNA gene, : AB327248	NA	NA	NA	https://doi.org/10.1002/9781118960608.gbm00025		-	Keywords related to fermentation not matched	NA		-	Keywords related to fermentation not matched	-
Actinobacteria	Actinobacteria	Catenulisporales	Catenulisporaceae	Catenulispora	yoronensis	NA	TT N02-20, KTCT 19327, NBRC 103397	Go0030826	NA	NA	https://doi.org/10.1002/9781118960608.gbm00025		-	Keywords related to fermentation not matched	-		-	Keywords related to fermentation not matched	NA
Actinobacteria	Actinobacteria	Micromonosporales	Micromonosporaceae	Catenuloplanes	japonicus	NA	N381-16, NBRC 14176, ATCC 31637, DSM 44102, JCM 9106, VKM Ac-875	Go0093630	Gp0093630	2734481992	https://doi.org/10.1002/9781118960608.gbm00142		-	Keywords related to fermentation not matched	-		-	Keywords related to fermentation not matched	-
Actinobacteria	Actinobacteria	Micromonosporales	Micromonosporaceae	Catenuloplanes	crispus	NA	JCM 9312, ATCC 51431, DSM 44128, NBRC 15622, IPV 2867, NCB 1173, VKM Ac-1992	Go0028144	Gp0028144	2734481993	https://doi.org/10.1002/9781118960608.gbm00142		-	Keywords related to fermentation not matched	NA		-	Keywords related to fermentation not matched	-
Actinobacteria	Actinobacteria	Micromonosporales	Micromonosporaceae	Catenuloplanes	niger	NA	N406-14, NBRC 14177, ATCC 31638, DSM 44711, JCM 9533, VKM Ac-1964	Go0093632	Gp0093632	2734481994	https://doi.org/10.1002/9781118960608.gbm00142		-	Keywords related to fermentation not matched	-		-	Keywords related to fermentation not matched	-
Actinobacteria	Actinobacteria	Micromonosporales	Micromonosporaceae	Catenuloplanes	indicus	NA	RA328T, NBRC 15575, IMSNU 22099, ATCC 700014, DSM 44709, JCM 9534, VKM Ac-1999	Go0093629	Gp0093629	2734481995	https://doi.org/10.1002/9781118960608.gbm00142		-	Keywords related to fermentation not matched	NA		-	Keywords related to fermentation not matched	-
Actinobacteria	Actinobacteria	Micromonosporales	Micromonosporaceae	Catenuloplanes	atrovinosus	NA	RA332T, NBRC 15579, IMSNU 22012, ATCC 700015, DSM 44707, JCM 9535, VKM Ac-1972	Go0093628	Gp0093628	2681813034	https://doi.org/10.1002/9781118960608.gbm00142		-	Keywords related to fermentation not matched	-		-	Keywords related to fermentation not matched	-
Actinobacteria	Actinobacteria	Micromonosporales	Micromonosporaceae	Catenuloplanes	castaneus	NA	RA344, NBRC 15584, ATCC 700016, DSM 44708, JCM 9537, VKM Ac-1973	Go0094277	Gp0094277	2734481997	https://doi.org/10.1002/9781118960608.gbm00142		-	Keywords related to fermentation not matched	-		-	Keywords related to fermentation not matched	-
Actinobacteria	Actinobacteria	Micromonosporales	Micromonosporaceae	Catenuloplanes	nepalensis	NA	RA343, NBRC 15583, ATCC 700017, DSM 44710, JCM 9536, VKM Ac-1996	Go0093631	Gp0093631	2734481996	https://doi.org/10.1002/9781118960608.gbm00142		-	Keywords related to fermentation not matched	-		-	Keywords related to fermentation not matched	NA
Firmicutes	Clostridia	Clostridiales	Lachnospiraceae	Catonella	morbi	NA	ATCC 51271, VPI D154F-12	Go0004345	Gp0004345	643886188	https://doi.org/10.1002/9781118960608.gbm00641		+	NA	+		+	NA	+
Proteobacteria	Alphaproteobacteria	Caulobacterales	Caulobacteraceae	Caulobacter	vibrioides	NA	CB51, DSM 9893, VKM B-1496	Go0027446	Gp0388944	NA	https://doi.org/10.1002/9781118960608.gbm00792		-	Keywords related to fermentation not matched	-		-	Keywords related to fermentation not matched	-
Proteobacteria	Alphaproteobacteria	Caulobacterales	Caulobacteraceae	Caulobacter	crescentus	NA	CB2, ATCC 15252	Go0407504	Gp0301673	2814123119	https://doi.org/10.1002/9781118960608.gbm00792		-	Keywords related to fermentation not matched	NA		-	Keywords related to fermentation not matched	NA
Proteobacteria	Alphaproteobacteria	Caulobacterales	Caulobacteraceae	Caulobacter	fusiformis	NA	CB27, ACM 5108, ATCC 15257, DSM 4728	Go0028470	NA	NA	https://doi.org/10.1002/9781118960608.gbm00792		-	Keywords related to fermentation not matched	-		-	Keywords related to fermentation not matched	-
Proteobacteria	Alphaproteobacteria	Caulobacterales	Caulobacteraceae	Caulobacter	henricii	NA	CB4, ATCC 15253, DSM4730, ACM5105	Go0103370	Gp0103370	NA	https://doi.org/10.1002/9781118960608.gbm00792		-	Keywords related to fermentation not matched	-		-	Keywords related to fermentation not matched	-
Fusobacteria	Fusobacteriia	Fusobacteriales	Leptotrichiaceae	Caviibacter	abscessus	NA	CCUG 39713T, DSM 101949T	NA	NA	NA	https://doi.org/10.1002/9781118960608.gbm01523		+	NA	-		-	Keywords related to fermentation not matched	-
Proteobacteria	Gammaproteobacteria	Enterobacteriales	Enterobacteriaceae	Cedecea	davisae	NA	ATCC 33431, CDC 3278-77, CIP 80.34	NA	NA	NA	https://doi.org/10.1002/9781118960608.gbm01142		+	NA	+		-	Acetate not mentioned as endproduct	-
Proteobacteria	Gammaproteobacteria	Enterobacteriales	Enterobacteriaceae	Cedecea	lapagei	NA	ATCC 33432, CDC 0485-76, CIP 80.35	Go0027781	Gp0027781	NA	https://doi.org/10.1002/9781118960608.gbm01142		+	NA	+		-	Acetate not mentioned as endproduct	-
Proteobacteria	Gammaproteobacteria	Enterobacteriales	Enterobacteriaceae	Cedecea	neteri	NA	ATCC 33855, CDC 0621–75	NA	NA	NA	https://doi.org/10.1002/9781118960608.gbm01142		+	NA	+		-	Acetate not mentioned as endproduct	NA
Actinobacteria	Actinobacteria	Micrococcales	Cellulomonadaceae	Cellulomonas	flavigena	NA	ATCC 482, CCUG 12162, CCUG 28996, CFBP 4223, CIP 82.10, DSM 20109, NBRC 3754, JCM 1489, LMG 16263, NCAIM B.01383, VKM Ac-1137	Go0006717	Gp0006717	646564520	https://doi.org/10.1002/9781118960608.gbm00063		+	NA	+		+	NA	+
Actinobacteria	Actinobacteria	Micrococcales	Cellulomonadaceae	Cellulomonas	biazotea	NA	ATCC 486, CFBP 4269, CIP 82.11, DSM 20112, NBRC 12680, JCM 1340, LMG 16695, NCAIM B.01385, VKM Ac-1410	Go0029336	NA	NA	https://doi.org/10.1002/9781118960608.gbm00063		+	NA	+		+	NA	+
Actinobacteria	Actinobacteria	Micrococcales	Cellulomonadaceae	Cellulomonas	bogoriensis	NA	69B4, CIP 108683, DSM 16987	Go0047813	Gp0047813	2651869835	https://doi.org/10.1002/9781118960608.gbm00063		+	NA	+		+	NA	+
Actinobacteria	Actinobacteria	Micrococcales	Cellulomonadaceae	Cellulomonas	cellasea	NA	ATCC 487, CFBP 4260, CIP 102222, DSM 20118, NBRC 3753, JCM 9967, LMG 16323, NCCB 29015, VKM Ac-1136	Go0029918	Gp0108918	2630968797	https://doi.org/10.1002/9781118960608.gbm00063		+	NA	NA		+	NA	+
Actinobacteria	Actinobacteria	Micrococcales	Cellulomonadaceae	Cellulomonas	composti	NA	TR7-06, JCM 14898, KCTC 19030, NBRC 100758	Go0093125	Gp0093125	2734481969	https://doi.org/10.1002/9781118960608.gbm00063		+	NA	+		+	NA	+
Actinobacteria	Actinobacteria	Micrococcales	Cellulomonadaceae	Cellulomonas	denverensis	NA	W6929, ATCC BAA-788, CCUG 18431, DSM 15764, JCM 14733	Go0093124	Gp0093124	2734481980	https://doi.org/10.1002/9781118960608.gbm00063		+	NA	+		+	NA	NA
Actinobacteria	Actinobacteria	Micrococcales	Cellulomonadaceae	Cellulomonas	fimi	NA	ATCC 484, CCUG 24087, CFBP 4254, CIP 102114, DSM 20113, HAMBI 93, NBRC 15513, JCM 1341, LMG 16345, NCAIM B.01386, NCCB 29016, NCTC 7547, VKM Ac-1411	Go0004772	Gp0004772	2505679089	https://doi.org/10.1002/9781118960608.gbm00063		+	NA	NA		+	NA	NA
Actinobacteria	Actinobacteria	Micrococcales	Cellulomonadaceae	Cellulomonas	gelida	NA	ATCC 488, CFBP 4257, CIP 102221, DSM 20111, NBRC 3748, JCM 1490, LMG 16697	Go0029342	NA	NA	https://doi.org/10.1002/9781118960608.gbm00063		+	NA	+		+	NA	+
Actinobacteria	Actinobacteria	Micrococcales	Cellulomonadaceae	Cellulomonas	hominis	NA	ATCC 51964, CCUG 34783, CIP 104574, DMMZ CE40, DSM 9581, NBRC 16055, JCM 12133, LMG 17240	Go0093099	Gp0093099	2734481979	https://doi.org/10.1002/9781118960608.gbm00063		+	NA	+		+	NA	+
Actinobacteria	Actinobacteria	Micrococcales	Cellulomonadaceae	Cellulomonas	humilata	NA	ATCC 25174, CCUG 35596, CIP 104614, JCM 11945, NRRL B-3752	Go0018710	NA	NA	https://doi.org/10.1002/9781118960608.gbm00063		+	NA	+		+	NA	+
Actinobacteria	Actinobacteria	Micrococcales	Cellulomonadaceae	Cellulomonas	iranensis	NA	O, ATCC 700643, DSM 14785, JCM 12410, NBRC 16734, NBRC 101100	Go0024445	Gp0024445	2731957583	https://doi.org/10.1002/9781118960608.gbm00063		+	NA	+		+	NA	+
Actinobacteria	Actinobacteria	Micrococcales	Cellulomonadaceae	Cellulomonas	persica	NA	I, ATCC 700642, DSM 14784, JCM 12411, NBRC 16733, NBRC 101101	Go0027971	NA	NA	https://doi.org/10.1002/9781118960608.gbm00063		+	NA	+		+	NA	+
Actinobacteria	Actinobacteria	Micrococcales	Cellulomonadaceae	Cellulomonas	terrae	NA	DB5, JCM 14899, KCTC 19081, NBRC 100819	Go0093634	Gp0093634	2734481970	https://doi.org/10.1002/9781118960608.gbm00063		+	NA	+		+	NA	+
Actinobacteria	Actinobacteria	Micrococcales	Cellulomonadaceae	Cellulomonas	uda	NA	ATCC 491, CFBP 4256, CIP 102089, DSM 20107, NBRC 3747, JCM 1492, LMG 16327, NCAIM B.01382, VKM Ac-1140	Go0029344	NA	NA	https://doi.org/10.1002/9781118960608.gbm00063		+	NA	+		+	NA	+
Actinobacteria	Actinobacteria	Micrococcales	Cellulomonadaceae	Cellulomonas	xylanilytica	NA	XIL11, CECT 5729, JCM 14281, LMG 21723, NBRC 101102	Go0093635	Gp0093635	2681813035	https://doi.org/10.1002/9781118960608.gbm00063		+	NA	+		+	NA	+
Bacteroidetes	Flavobacteriia	Flavobacteriales	Flavobacteriaceae	Cellulophaga	algicola	NA	IC166, ACAM 630, DSM 14237, CIP 107446, LMG 21425	Go0004500	Gp0004500	649633031	https://doi.org/10.1002/9781118960608.gbm00300.pub2		-	Keywords related to fermentation not matched	-		-	Keywords related to fermentation not matched	NA
Bacteroidetes	Flavobacteriia	Flavobacteriales	Flavobacteriaceae	Cellulophaga	baltica	NA	NN015840, ATCC 700862, CIP 106307, LMG 18535, NCIMB 13610	Go0027894	NA	NA	https://doi.org/10.1002/9781118960608.gbm00300.pub2		-	Keywords related to fermentation not matched	-		-	Keywords related to fermentation not matched	-
Bacteroidetes	Flavobacteriia	Flavobacteriales	Flavobacteriaceae	Cellulophaga	fucicola	NA	NN015860, ATCC 700863, CIP 106308, LMG 18536, IAM 15330, JCM 21778, NCIMB 13611	NA	NA	NA	https://doi.org/10.1002/9781118960608.gbm00300.pub2		-	Keywords related to fermentation not matched	-		-	Keywords related to fermentation not matched	-
Bacteroidetes	Flavobacteriia	Flavobacteriales	Flavobacteriaceae	Cellulophaga	geojensis	NA	M-M6, KCTC 23498, CCUG 60801	Go0043519	NA	NA	https://doi.org/10.1002/9781118960608.gbm00300.pub2		-	Keywords related to fermentation not matched	-		-	Keywords related to fermentation not matched	-
Bacteroidetes	Flavobacteriia	Flavobacteriales	Flavobacteriaceae	Cellulophaga	lytica	NA	ATCC 23178, CIP 103822, DSM 7489, IFO 14961, JCM 8516, LMG 1344, VKM B-1433, R.A. Lewin LIM-21, Reichenbach Cy 120, Reichenbach Cy12	Go0004501	Gp0004501	649633032	https://doi.org/10.1002/9781118960608.gbm00300.pub2		-	Keywords related to fermentation not matched	-		-	Keywords related to fermentation not matched	NA
Bacteroidetes	Flavobacteriia	Flavobacteriales	Flavobacteriaceae	Cellulophaga	pacifica	NA	R-3664, JCM 11735, KMM 3664, LMG 21938, CIP 108317, NBRC 101531	Go0027123	NA	NA	https://doi.org/10.1002/9781118960608.gbm00300.pub2		-	Keywords related to fermentation not matched	-		-	Keywords related to fermentation not matched	-
Bacteroidetes	Flavobacteriia	Flavobacteriales	Flavobacteriaceae	Cellulophaga	tyrosinoxydans	NA	EM41, KCTC 22297, DSM 21164	Go0103626	Gp0103626	2595698249	https://doi.org/10.1002/9781118960608.gbm00300.pub2		-	Keywords related to fermentation not matched	-		-	Keywords related to fermentation not matched	-
Firmicutes	Clostridia	Clostridiales	Cellulosilytiaceae	Cellulosilyticum	lentocellum	NA	RHM5, ATCC 49066, DSM 5427, NCIMB 11756	Go0005694	Gp0005694	650716026	https://doi.org/10.1002/9781118960608.gbm01382		+	NA	+		+	NA	+
Firmicutes	Clostridia	Clostridiales	Cellulosilytiaceae	Cellulosilyticum	ruminicola	NA	H1, CGMCC 1.5065, JCM 14822	Go0031244	Gp0031244	2667527401	https://doi.org/10.1002/9781118960608.gbm01382		+	NA	+		+	NA	+
Actinobacteria	Actinobacteria	Micrococcales	Promicromonosporaceae	Cellulosimicrobium	cellulans	NA	ATCC 12830, CCUG 50776, CFBP 4267, CIP 103404, DSM 43879, HAMBI 95, NBRC 15516, JCM 9965, LMG 16221, NRRL B-2768, VKM Ac-1412	Go0106905	Gp0106905	2623620579	https://doi.org/10.1002/9781118960608.gbm00127		+	NA	+		+	NA	-
Actinobacteria	Actinobacteria	Micrococcales	Promicromonosporaceae	Cellulosimicrobium	funkei	NA	W6122, ATCC BAA-886, DSM 16025, CCUG 50705, JCM 14302	NA	NA	NA	https://doi.org/10.1002/9781118960608.gbm00127		+	NA	-		-	Acetate not mentioned as endproduct	-
Actinobacteria	Actinobacteria	Micrococcales	Promicromonosporaceae	Cellulosimicrobium	terreum	NA	DS-61, KCTC 19206, JCM 15619, DSM 18665	Go0030717	NA	NA	https://doi.org/10.1002/9781118960608.gbm00127		+	NA	-		-	Acetate not mentioned as endproduct	-
Proteobacteria	Gammaproteobacteria	Pseudomonadales	Pseudomonadaceae	Cellvibrio	mixtus	mixtus	UQM 2601	Go0212634	NA	NA	https://doi.org/10.1002/9781118960608.gbm01208		-	Keywords related to fermentation not matched	-		-	Keywords related to fermentation not matched	-
Proteobacteria	Gammaproteobacteria	Pseudomonadales	Pseudomonadaceae	Cellvibrio	mixtus	dextranolyticus	UQM 1666	Go0212643	NA	NA	https://doi.org/10.1002/9781118960608.gbm01208		-	Keywords related to fermentation not matched	-		-	Keywords related to fermentation not matched	-
Firmicutes	Clostridia	Clostridiales	Veillonellaceae	Centipeda	periodontii	NA	LL2383, ATCC 35019, CCUG 44586, CIP 105322, DSM 2778	Go0005256	Gp0005256	651324021	https://doi.org/10.1002/9781118960608.gbm00694		+	NA	+		+	NA	NA
Verrucomicrobia	Opitutae	Opitutales	Opitutaceae	Cephaloticoccus	capnophilus	NA	CV41, NCIMB 15005, ATCC TSD-39, DSM 100879	NA	NA	NA	https://doi.org/10.1002/9781118960608.gbm01513		-	Keywords related to fermentation not matched	-		-	Keywords related to fermentation not matched	-
Verrucomicrobia	Opitutae	Opitutales	Opitutaceae	Cephaloticoccus	primus	NA	CAG34, NCIMB 15004, ATCC TSD-38	NA	NA	NA	https://doi.org/10.1002/9781118960608.gbm01513		-	Keywords related to fermentation not matched	-		-	Keywords related to fermentation not matched	-
Firmicutes	Bacilli	Bacillales	Bacillaceae	Cerasibacillus	quisquiliarum	NA	BLx, DSM 15825, IAM 15044, KCTC 3815.EMBL/GenBank accession number, 16S rRNA gene, : AB107894, BLx	Go0026040	NA	NA	https://doi.org/10.1002/9781118960608.gbm00531		-	Keywords related to fermentation not matched	-		-	Keywords related to fermentation not matched	-
Verrucomicrobia	Opitutae	Puniceicoccales	Puniceicoccaceae	Cerasicoccus	arenae	NA	YM26-026, KCTC 12870, MBIC 08280, NBRC 103621	Go0031233	NA	NA	https://doi.org/10.1002/9781118960608.gbm01276		-	Keywords related to fermentation not matched	-		-	Keywords related to fermentation not matched	-
Fusobacteria	Fusobacteriia	Fusobacteriales	Fusobacteriaceae	Cetobacterium	ceti	NA	M-3333, ATCC 700028, NCIMB 703026	Go0088813	Gp0088813	2585428148	https://doi.org/10.1002/9781118960608.gbm00767		+	NA	+		+	NA	+
Fusobacteria	Fusobacteriia	Fusobacteriales	Fusobacteriaceae	Cetobacterium	somerae	NA	WAL 14325, ATCC BAA-474, CCUG 46254	NA	NA	NA	https://doi.org/10.1002/9781118960608.gbm00767		+	NA	NA		+	NA	+
Proteobacteria	Alphaproteobacteria	Rhizobiales	Rhizobiaceae	Chelatobacter	heintzii	NA	ATCC 29600, DSM 10368	Go0511027	Gp0401081	2827986130	https://doi.org/10.1002/9781118960608.gbm00845		-	Not fermentative	NA		-	Not fermentative	-
Proteobacteria	Alphaproteobacteria	Rhizobiales	Beijerinckiaceae	Chelatococcus	asaccharovorans	NA	TE 2, DSM 6462	Go0029547	Gp0251894	2756170239	https://doi.org/10.1002/9781118960608.gbm00796		-	No mention that they are fermentative	+		-	No mention that they are fermentative	NA
Bacteroidetes	Sphingobacteriia	Sphingobacteriales	Chitinophagaceae	Chitinophaga	pinensis	NA	ATCC 43595, DSM 2588, IFO, NBRC, 15968, LMG 13176, UQM 2034	Go0001221	Gp0001221	644736340	https://doi.org/10.1002/9781118960608.gbm00354		+	NA	-		-	Acetate not mentioned as endproduct	-
Bacteroidetes	Sphingobacteriia	Sphingobacteriales	Chitinophagaceae	Chitinophaga	arvensicola	NA	M64, ATCC 51264, CIP 104804, DSM 3695, IAM 12650, JCM 2836, NBRC 14973	Go0029890	Gp0113055	2636416040	https://doi.org/10.1002/9781118960608.gbm00354		+	NA	-		-	Acetate not mentioned as endproduct	-
Bacteroidetes	Sphingobacteriia	Sphingobacteriales	Chitinophagaceae	Chitinophaga	filiformis	NA	Fx e1 Reichenbach, ATCC 29495, CCUG 12809, CIP 106401, DSM 527, HAMBI 1966, NBRC 15056	Go0028658	Gp0113054	2634166296	https://doi.org/10.1002/9781118960608.gbm00354		+	NA	-		-	Acetate not mentioned as endproduct	-
Bacteroidetes	Sphingobacteriia	Sphingobacteriales	Chitinophagaceae	Chitinophaga	ginsengisegetis	NA	Gsoil 040, KCTC 12654, DSM 18108	Go0103627	Gp0103627	2595698247	https://doi.org/10.1002/9781118960608.gbm00354		+	NA	-		-	Acetate not mentioned as endproduct	-
Bacteroidetes	Sphingobacteriia	Sphingobacteriales	Chitinophagaceae	Chitinophaga	ginsengisoli	NA	Gsoil 052, KCTC 12592, DSM 18017	NA	NA	NA	https://doi.org/10.1002/9781118960608.gbm00354		+	NA	-		-	Acetate not mentioned as endproduct	-
Bacteroidetes	Sphingobacteriia	Sphingobacteriales	Chitinophagaceae	Chitinophaga	japonensis	NA	758, CIP 105790, DSM 13484, JCM 9735, NBRC 16041	Go0103628	Gp0103628	2596583629	https://doi.org/10.1002/9781118960608.gbm00354		+	NA	-		-	Acetate not mentioned as endproduct	-
Bacteroidetes	Sphingobacteriia	Sphingobacteriales	Chitinophagaceae	Chitinophaga	sancti	NA	ATCC 23092, DSM 784, HAMBI 1988, LMG 8377, NBRC 15057, VKM B-1428	Go0042508	Gp0103629, Gp0042508	2595699005	https://doi.org/10.1002/9781118960608.gbm00354		+	NA	-		-	Acetate not mentioned as endproduct	-
Bacteroidetes	Sphingobacteriia	Sphingobacteriales	Chitinophagaceae	Chitinophaga	skermanii	NA	CC-SG1B, CCUG 52510, CIP 109140	Go0026175	NA	NA	https://doi.org/10.1002/9781118960608.gbm00354		+	NA	-		-	Acetate not mentioned as endproduct	-
Bacteroidetes	Sphingobacteriia	Sphingobacteriales	Chitinophagaceae	Chitinophaga	terrae	NA	: KP01, KCTC 12836, LMG 24015	Go0024992	NA	NA	https://doi.org/10.1002/9781118960608.gbm00354		+	NA	-		-	Acetate not mentioned as endproduct	-
Chlamydiae	Chlamydiia	Chlamydiales	Chlamydiaceae	Chlamydia	trachomatis	NA	A/Har-13, Trachoma A HAR-13, ATCC VR-571-B	NA	NA	NA	https://doi.org/10.1002/9781118960608.gbm00364		-	Keywords related to fermentation not matched	-		-	Keywords related to fermentation not matched	-
Chlamydiae	Chlamydiia	Chlamydiales	Chlamydiaceae	Chlamydia	abortus	NA	B577, Ovine Chlamydial Abortion B-577, ATCC VR-656	Go0116135	Gp0120536	NA	https://doi.org/10.1002/9781118960608.gbm00364		-	Keywords related to fermentation not matched	NA		-	Keywords related to fermentation not matched	NA
Chlamydiae	Chlamydiia	Chlamydiales	Chlamydiaceae	Chlamydia	caviae	NA	GPIC, ATCC VR 813	Go0000647	Gp0000647	637000066	https://doi.org/10.1002/9781118960608.gbm00364		-	Keywords related to fermentation not matched	NA		-	Keywords related to fermentation not matched	-
Chlamydiae	Chlamydiia	Chlamydiales	Chlamydiaceae	Chlamydia	felis	NA	FP Baker, ATCC VR-120	NA	NA	NA	https://doi.org/10.1002/9781118960608.gbm00364		-	Keywords related to fermentation not matched	-		-	Keywords related to fermentation not matched	-
Chlamydiae	Chlamydiia	Chlamydiales	Chlamydiaceae	Chlamydia	muridarum	NA	Nigg II, ATCC VR123	NA	NA	NA	https://doi.org/10.1002/9781118960608.gbm00364		-	Keywords related to fermentation not matched	-		-	Keywords related to fermentation not matched	-
Chlamydiae	Chlamydiia	Chlamydiales	Chlamydiaceae	Chlamydia	pecorum	NA	Bo/E58, ATCC VR-628	Go0214895	NA	NA	https://doi.org/10.1002/9781118960608.gbm00364		-	Keywords related to fermentation not matched	-		-	Keywords related to fermentation not matched	-
Chlamydiae	Chlamydiia	Chlamydiales	Chlamydiaceae	Chlamydia	pneumoniae	NA	TW-183, ATCC VR-2282	NA	NA	NA	https://doi.org/10.1002/9781118960608.gbm00364		-	Keywords related to fermentation not matched	-		-	Keywords related to fermentation not matched	-
Chlamydiae	Chlamydiia	Chlamydiales	Chlamydiaceae	Chlamydia	psittaci	NA	6BC, Psittacosis 6 BC, ATCC VR-125	Go0001318	Gp0010340, Gp0010272, Gp0001318	651053015	https://doi.org/10.1002/9781118960608.gbm00364		-	Keywords related to fermentation not matched	-		-	Keywords related to fermentation not matched	-
Chlamydiae	Chlamydiia	Chlamydiales	Chlamydiaceae	Chlamydia	suis	NA	S45, ATCC VR-1474	NA	NA	NA	https://doi.org/10.1002/9781118960608.gbm00364		-	Keywords related to fermentation not matched	-		-	Keywords related to fermentation not matched	-
Acidobacteria	Blastocatellia	Chloracidobacteriales	Chloracidobacteriaceae	Chloracidobacterium	thermophilum	NA	B, ATCC BAA-2647, JCM 30199	Go0000624	Gp0000624	2512047033	https://doi.org/10.1002/9781118960608.gbm01534		-	Keywords related to fermentation not matched	-		-	Keywords related to fermentation not matched	-
Chlorobi	Chlorobia	Subclass I Chlorobiales	Chlorobiaceae	Chlorobium	limicola	NA	6330, DSMZ 245	Go0001323	Gp0001323	642555121	https://doi.org/10.1002/9781118960608.gbm00374		-	Keywords related to fermentation not matched	NA		-	Keywords related to fermentation not matched	NA
Chlorobi	Chlorobia	Subclass I Chlorobiales	Chlorobiaceae	Chlorobium	chlorovibrioides	NA	PM-1, DSMZ 1377	Go0027458	NA	NA	https://doi.org/10.1002/9781118960608.gbm00374		-	Keywords related to fermentation not matched	-		-	Keywords related to fermentation not matched	-
Chlorobi	Chlorobia	Subclass I Chlorobiales	Chlorobiaceae	Chlorobium	phaeobacteroides	NA	2430, DSMZ 266	Go0000245	Gp0000245	639633020	https://doi.org/10.1002/9781118960608.gbm00374		-	Keywords related to fermentation not matched	-		-	Keywords related to fermentation not matched	-
Chlorobi	Chlorobia	Subclass I Chlorobiales	Chlorobiaceae	Chlorobium	phaeovibrioides	NA	2631, DSMZ 269	Go0032920	NA	NA	https://doi.org/10.1002/9781118960608.gbm00374		-	Keywords related to fermentation not matched	-		-	Keywords related to fermentation not matched	-
Chlorobi	Chlorobia	Subclass I Chlorobiales	Chlorobiaceae	Chlorobium	tepidum	NA	TLS, ATCC 49652	Go0000685	Gp0000685	637000073	https://doi.org/10.1002/9781118960608.gbm00374		-	Keywords related to fermentation not matched	-		-	Keywords related to fermentation not matched	-
Chlorobi	Chlorobia	Subclass I Chlorobiales	Chlorobiaceae	Chlorobium	vibrioforme	NA	6030, DSMZ 260	Go0029940	NA	NA	https://doi.org/10.1002/9781118960608.gbm00374		-	Keywords related to fermentation not matched	-		-	Keywords related to fermentation not matched	-
Chloroflexi	Chloroflexi	Chloroflexales	Chloroflexaceae	Chloroflexus	aurantiacus	NA	J-10-fl, ATCC 29366, DSMZ 635	Go0001326	Gp0001326	641228485	https://doi.org/10.1002/9781118960608.gbm00380		+	NA	+		-	Acetate not mentioned as endproduct	-
Chloroflexi	Chloroflexi	Chloroflexales	Chloroflexaceae	Chloroflexus	aggregans	NA	MD-66, DSMZ 9485	Go0001327	Gp0001327	643348527	https://doi.org/10.1002/9781118960608.gbm00380		+	NA	+		-	Acetate not mentioned as endproduct	NA
Chlorobi	Chlorobia	Subclass I Chlorobiales	Chlorobiaceae	Chloroherpeton	thalassium	NA	GB-78, ATCC 35110	Go0001328	Gp0001328	642555123	https://doi.org/10.1002/9781118960608.gbm00375		-	Keywords related to fermentation not matched	-		-	Keywords related to fermentation not matched	-
Chloroflexi	Chloroflexi	Chloroflexales	Chloroflexaceae	Chloronema	giganteum	NA	None	NA	NA	NA	https://doi.org/10.1002/9781118960608.gbm00381		-	Keywords related to fermentation not matched	-		-	Keywords related to fermentation not matched	-
Proteobacteria	Deltaproteobacteria	Myxococcales	Myxococcaceae	Chondromyces	crocatus	NA	Cm c5, DSM 14714, JCM 12616	Go0098712	Gp0122110, Gp0098712	2582581503	https://doi.org/10.1002/9781118960608.gbm01051		-	Keywords related to fermentation not matched	-		-	Keywords related to fermentation not matched	-
Proteobacteria	Deltaproteobacteria	Myxococcales	Myxococcaceae	Chondromyces	apiculatus	NA	DSM 14605, Cm a14, JCM 12615	NA	NA	NA	https://doi.org/10.1002/9781118960608.gbm01051		-	Keywords related to fermentation not matched	-		-	Keywords related to fermentation not matched	-
Proteobacteria	Deltaproteobacteria	Myxococcales	Myxococcaceae	Chondromyces	catenulatus	NA	specimen: Acc. no. 4517, Thaxter Collection, Farlow Herbarium, Harvard University, Cambridge, MA, USA	NA	NA	NA	https://doi.org/10.1002/9781118960608.gbm01051		-	Keywords related to fermentation not matched	-		-	Keywords related to fermentation not matched	-
Proteobacteria	Deltaproteobacteria	Myxococcales	Myxococcaceae	Chondromyces	lanuginosus	NA	Sy t2, DSM 14631, JCM 12617	NA	NA	NA	https://doi.org/10.1002/9781118960608.gbm01051		-	Keywords related to fermentation not matched	-		-	Keywords related to fermentation not matched	-
Proteobacteria	Deltaproteobacteria	Myxococcales	Myxococcaceae	Chondromyces	pediculatus	NA	Cm p51, DSM 14607, JCM 12618	NA	NA	NA	https://doi.org/10.1002/9781118960608.gbm01051		-	Keywords related to fermentation not matched	-		-	Keywords related to fermentation not matched	-
Proteobacteria	Deltaproteobacteria	Myxococcales	Myxococcaceae	Chondromyces	robustus	NA	Cm a13, DSM 14608, JCM 12619	Go0024954	NA	NA	https://doi.org/10.1002/9781118960608.gbm01051		-	Keywords related to fermentation not matched	-		-	Keywords related to fermentation not matched	-
Proteobacteria	Gammaproteobacteria	Chromatiales	Chromatiaceae	Chromatium	okenii	NA	1111, BN 6010, DSM 169	Go0028279	NA	NA	https://doi.org/10.1002/9781118960608.gbm01105		-	Keywords related to fermentation not matched	-		-	Keywords related to fermentation not matched	-
Proteobacteria	Gammaproteobacteria	Chromatiales	Chromatiaceae	Chromatium	weissei	NA	DSM 171	Go0030433	NA	NA	https://doi.org/10.1002/9781118960608.gbm01105		-	Keywords related to fermentation not matched	NA		-	Keywords related to fermentation not matched	-
Proteobacteria	Betaproteobacteria	Neisseriales	Neisseriaceae	Chromobacterium	violaceum	NA	MK, ATCC 12472, NCIMB 9131, NCTC 9757	Go0000613	Gp0000613	637000074	https://doi.org/10.1002/9781118960608.gbm00975		+	NA	+		-	Acetate not mentioned as endproduct	-
Proteobacteria	Gammaproteobacteria	Oceanospirillales	Halomonadaceae	Chromohalobacter	marismortui	NA	ATCC 17056, CCM 3518, DSM 6770, NCIMB 8731	Go0389930	Gp0251942	2754412941	https://doi.org/10.1002/9781118960608.gbm01189		-	No mention that they are fermentative	+		-	No mention that they are fermentative	-
Proteobacteria	Gammaproteobacteria	Oceanospirillales	Halomonadaceae	Chromohalobacter	canadensis	NA	ATCC 43984, DSM 6769, CECT 5385, CCM 4919, CIP 105571, NCIMB 13767, NRCC 41227	Go0028513	NA	NA	https://doi.org/10.1002/9781118960608.gbm01189		-	No mention that they are fermentative	-		-	No mention that they are fermentative	-
Proteobacteria	Gammaproteobacteria	Oceanospirillales	Halomonadaceae	Chromohalobacter	israelensis	NA	ATCC 43985, DSM 6768, CECT 5287, CCM 4920, CIP 106853, NCIMB 13766	Go0028514	NA	NA	https://doi.org/10.1002/9781118960608.gbm01189		-	No mention that they are fermentative	NA		-	No mention that they are fermentative	-
Proteobacteria	Gammaproteobacteria	Oceanospirillales	Halomonadaceae	Chromohalobacter	salexigens	NA	ATCC BAA-138, CECT 5384, CCM 4921, CIP 106854, DSM 3043, NCIMB 13768	Go0000361	Gp0002306, Gp0000361	637000075	https://doi.org/10.1002/9781118960608.gbm01189		-	No mention that they are fermentative	-		-	No mention that they are fermentative	-
Bacteroidetes	Flavobacteriia	Flavobacteriales	Flavobacteriaceae	Chryseobacterium	gleum	NA	Owen F93, Holmes CL 4/79, ATCC 35910, CCUG 14555, NCTC 11432, LMG 8334, LMG 12447, CIP 103039, IFO, NBRC, 15054, JCM 2410, NCIMB 13462	Go0003359	Gp0003359	2562617092	https://doi.org/10.1002/9781118960608.gbm00301		+	NA	+		-	Acetate not mentioned as endproduct	NA
Bacteroidetes	Flavobacteriia	Flavobacteriales	Flavobacteriaceae	Chryseobacterium	balustinum	NA	CCTM 724, NCTC 11212, ATCC 33487, LMG 8329, LMG 4010, CIP 103103, IFO, NBRC, 15053, CCUG 13228, NCIMB 2270	Go0234210	Gp0341886	2808606673	https://doi.org/10.1002/9781118960608.gbm00301		+	NA	+		-	Acetate not mentioned as endproduct	-
Bacteroidetes	Flavobacteriia	Flavobacteriales	Flavobacteriaceae	Chryseobacterium	daecheongense	NA	CPW406, DSM 15235, KCTC 12088	Go0026363	Gp0127265	2681812956	https://doi.org/10.1002/9781118960608.gbm00301		+	NA	NA		-	Acetate not mentioned as endproduct	-
Bacteroidetes	Flavobacteriia	Flavobacteriales	Flavobacteriaceae	Chryseobacterium	defluvii	NA	Kämpfer B2, DSM 14219, LMG 22469, CIP 107207	Go0027468	Gp0127274	2681812957	https://doi.org/10.1002/9781118960608.gbm00301		+	NA	+		-	Acetate not mentioned as endproduct	-
Bacteroidetes	Flavobacteriia	Flavobacteriales	Flavobacteriaceae	Chryseobacterium	formosense	NA	CC-H3–2, CCUG 49271, CIP 108367	NA	NA	NA	https://doi.org/10.1002/9781118960608.gbm00301		+	NA	+		-	Acetate not mentioned as endproduct	-
Bacteroidetes	Flavobacteriia	Flavobacteriales	Flavobacteriaceae	Chryseobacterium	hispanicum	NA	VP48, CECT 7129, CCM 7359, JCM 13554	Go0026347	NA	NA	https://doi.org/10.1002/9781118960608.gbm00301		+	NA	+		-	Acetate not mentioned as endproduct	NA
Bacteroidetes	Flavobacteriia	Flavobacteriales	Flavobacteriaceae	Chryseobacterium	indologenes	NA	RH 542, ATCC 29897, NCTC 10796, LMG 8337, LMG 12453, LMG 12454, CIP 101026, CCUG 14483, CCUG 14556, IFO, NBRC, 14944, GIFU 1347, CDC 3716	Go0468458	Gp0342070	2816332551	https://doi.org/10.1002/9781118960608.gbm00301		+	NA	+		-	Acetate not mentioned as endproduct	NA
Bacteroidetes	Flavobacteriia	Flavobacteriales	Flavobacteriaceae	Chryseobacterium	indoltheticum	NA	Weeks F37, ATCC 27950, CCUG 33445, CIP 103168, LMG 4025, NCIMB 2220	Go0029330	Gp0131654	2681813551	https://doi.org/10.1002/9781118960608.gbm00301		+	NA	+		-	Acetate not mentioned as endproduct	-
Bacteroidetes	Flavobacteriia	Flavobacteriales	Flavobacteriaceae	Chryseobacterium	joostei	NA	Hugo Ix5a, LMG 18212, CCUG 46665, CIP 105533	NA	NA	NA	https://doi.org/10.1002/9781118960608.gbm00301		+	NA	+		-	Acetate not mentioned as endproduct	NA
Bacteroidetes	Flavobacteriia	Flavobacteriales	Flavobacteriaceae	Chryseobacterium	piscium	NA	R-23621, LMG 23089, CCUG 51923	Go0026201	NA	NA	https://doi.org/10.1002/9781118960608.gbm00301		+	NA	+		-	Acetate not mentioned as endproduct	-
Bacteroidetes	Flavobacteriia	Flavobacteriales	Flavobacteriaceae	Chryseobacterium	scophthalmum	NA	Austin MM1, ATCC 700039, LMG 13028, CIP 104199, CCM 4109, NCIMB 13463, CCUG 33454	NA	NA	NA	https://doi.org/10.1002/9781118960608.gbm00301		+	NA	+		-	Acetate not mentioned as endproduct	-
Bacteroidetes	Flavobacteriia	Flavobacteriales	Flavobacteriaceae	Chryseobacterium	shigense	NA	GUM-Kaji, BAMY 1001, DSM 17126, NCIMB 14047	Go0026693	Gp0131610	2681813504	https://doi.org/10.1002/9781118960608.gbm00301		+	NA	+		-	Acetate not mentioned as endproduct	-
Bacteroidetes	Flavobacteriia	Flavobacteriales	Flavobacteriaceae	Chryseobacterium	soldanellicola	NA	PSD 1-4, KCTC 12382, NBRC 100864	NA	NA	NA	https://doi.org/10.1002/9781118960608.gbm00301		+	NA	+		-	Acetate not mentioned as endproduct	NA
Bacteroidetes	Flavobacteriia	Flavobacteriales	Flavobacteriaceae	Chryseobacterium	taeanense	NA	PHA3-4, KCTC 12381, NBRC 100863	NA	NA	NA	https://doi.org/10.1002/9781118960608.gbm00301		+	NA	+		-	Acetate not mentioned as endproduct	-
Bacteroidetes	Flavobacteriia	Flavobacteriales	Flavobacteriaceae	Chryseobacterium	taichungense	NA	Shen CC-TWGS1-8, CCUG 50001, CIP 108519	NA	NA	NA	https://doi.org/10.1002/9781118960608.gbm00301		+	NA	+		-	Acetate not mentioned as endproduct	NA
Bacteroidetes	Flavobacteriia	Flavobacteriales	Flavobacteriaceae	Chryseobacterium	taiwanense	NA	Soil-3-27, BCRC 17412, IAM 15317, LMG 23355	Go0026397	Gp0109895	2600255398	https://doi.org/10.1002/9781118960608.gbm00301		+	NA	+		-	Acetate not mentioned as endproduct	-
Bacteroidetes	Flavobacteriia	Flavobacteriales	Flavobacteriaceae	Chryseobacterium	vrystaatense	NA	de Beer 161, LMG 22846, CCUG 50970	Go0102030	Gp0102030	2617271207	https://doi.org/10.1002/9781118960608.gbm00301		+	NA	+		-	Acetate not mentioned as endproduct	-
Bacteroidetes	Flavobacteriia	Flavobacteriales	Flavobacteriaceae	Chryseobacterium	wanjuense	NA	R2A10-2, KACC 11468, DSM 17724	Go0026335	Gp0127264	2684622833	https://doi.org/10.1002/9781118960608.gbm00301		+	NA	+		-	Acetate not mentioned as endproduct	-
Bacteroidetes	Flavobacteriia	Flavobacteriales	Flavobacteriaceae	Chryseobacterium	proteolyticum	NA	Yamaguchi and Yokoe 9670, FERM P-17664, Patent Micro-organism Depository, Tsukuba, Japan	NA	NA	NA	https://doi.org/10.1002/9781118960608.gbm00301		+	NA	+		-	Acetate not mentioned as endproduct	-
Bacteroidetes	Flavobacteriia	Flavobacteriales	Flavobacteriaceae	Chryseobacterium	massiliae	NA	Greub 90B, CIP 107752, CCUG 51329	NA	NA	NA	https://doi.org/10.1002/9781118960608.gbm00301		+	NA	+		-	Acetate not mentioned as endproduct	NA
Bacteroidetes	Flavobacteriia	Flavobacteriales	Flavobacteriaceae	Chryseobacterium	timonae	NA	NA	NA	NA	NA	https://doi.org/10.1002/9781118960608.gbm00301		+	NA	+		-	Acetate not mentioned as endproduct	-
Actinobacteria	Actinobacteria	Micrococcales	Microbacteriaceae	Chryseoglobus	frigidaquae	NA	CW1, KCTC 13142, JCM 14730	NA	NA	NA	https://doi.org/10.1002/9781118960608.gbm01298		-	Keywords related to fermentation not matched	NA		-	Keywords related to fermentation not matched	NA
Chrysiogenetes	Chrysiogenetes	Chrysiogenales	Chrysiogenaceae	Chrysiogenes	arsenatis	NA	DSMZ 11915, ATCC 700172	Go0001331	Gp0048042, Gp0001331	2579778963	https://doi.org/10.1002/9781118960608.gbm00385		-	Keywords related to fermentation not matched	-		-	Keywords related to fermentation not matched	-
Verrucomicrobia	Spartobacteria	Chthoniobacterales	Chthoniobacteraceae	Chthoniobacter	flavus	NA	Ellin428, ATCC BAA-1822	Go0001333	Gp0001333	642791618	https://doi.org/10.1002/9781118960608.gbm01281		-	Keywords related to fermentation not matched	-		-	Keywords related to fermentation not matched	-
Armatimonadetes	Chthonomonadetes	Chthonomonadales	Chthonomonadaceae	Chthonomonas	calidirosea	NA	DSM 23976T, ICMP 18418T	NA	NA	NA	https://doi.org/10.1002/9781118960608.gbm01476		+	NA	-		-	Acetate not mentioned as endproduct	-
Actinobacteria	Actinobacteria	Micrococcales	Micrococcaceae	Citricoccus	muralis	NA	4-0, DSM 14442, CCM 4981, CCUG 51768, JCM 12134	Go0373427	Gp0220528	2773857773	https://doi.org/10.1002/9781118960608.gbm00119		-	Keywords related to fermentation not matched	-		-	Keywords related to fermentation not matched	-
Actinobacteria	Actinobacteria	Micrococcales	Micrococcaceae	Citricoccus	alkalitolerans	NA	YIM 70010, CCTCC AA 203008, CCUG 51943, DSM 15665, JCM 13012, KCTC 19012	Go0026899	NA	NA	https://doi.org/10.1002/9781118960608.gbm00119		-	Keywords related to fermentation not matched	-		-	Keywords related to fermentation not matched	NA
Proteobacteria	Gammaproteobacteria	Enterobacteriales	Enterobacteriaceae	Citrobacter	freundii	NA	ATCC 8090, DSM 30039, IFO 12681, NCTC 9750	Go0011896	Gp0033788, Gp0011896	2519899575	https://doi.org/10.1002/9781118960608.gbm01143		+	NA	NA		-	Acetate not mentioned as endproduct	-
Proteobacteria	Gammaproteobacteria	Enterobacteriales	Enterobacteriaceae	Citrobacter	amalonaticus	NA	ATCC 25405, NCTC 10805	Go0253584	NA	NA	https://doi.org/10.1002/9781118960608.gbm01143		+	NA	+		-	Acetate not mentioned as endproduct	-
Proteobacteria	Gammaproteobacteria	Enterobacteriales	Enterobacteriaceae	Citrobacter	braakii	NA	ATCC 51113, CDC 80–58	Go0028008	Gp0376842	NA	https://doi.org/10.1002/9781118960608.gbm01143		+	NA	+		-	Acetate not mentioned as endproduct	-
Proteobacteria	Gammaproteobacteria	Enterobacteriales	Enterobacteriaceae	Citrobacter	farmeri	NA	ATCC 51112, CDC 2991-81	Go0032454	NA	NA	https://doi.org/10.1002/9781118960608.gbm01143		+	NA	+		-	Acetate not mentioned as endproduct	-
Proteobacteria	Gammaproteobacteria	Enterobacteriales	Enterobacteriaceae	Citrobacter	gillenii	NA	ATCC 51117, CCUG 30796, CDC 4693–86, CIC 106783	Go0028033	NA	NA	https://doi.org/10.1002/9781118960608.gbm01143		+	NA	+		-	Acetate not mentioned as endproduct	NA
Proteobacteria	Gammaproteobacteria	Enterobacteriales	Enterobacteriaceae	Citrobacter	koseri	NA	ATCC 27028	Go0032932	NA	NA	https://doi.org/10.1002/9781118960608.gbm01143		+	NA	+		-	Acetate not mentioned as endproduct	NA
Proteobacteria	Gammaproteobacteria	Enterobacteriales	Enterobacteriaceae	Citrobacter	murliniae	NA	ATCC 51118, CCUG 30797, CDC 2970–59, CIC 104556	Go0028034	NA	NA	https://doi.org/10.1002/9781118960608.gbm01143		+	NA	+		-	Acetate not mentioned as endproduct	-
Proteobacteria	Gammaproteobacteria	Enterobacteriales	Enterobacteriaceae	Citrobacter	rodentium	NA	ATCC 51116, CDC 1843–73	NA	NA	NA	https://doi.org/10.1002/9781118960608.gbm01143		+	NA	+		-	Acetate not mentioned as endproduct	-
Proteobacteria	Gammaproteobacteria	Enterobacteriales	Enterobacteriaceae	Citrobacter	sedlakii	NA	ATCC 51115, CDC 4696–86	Go0176544	NA	NA	https://doi.org/10.1002/9781118960608.gbm01143		+	NA	+		-	Acetate not mentioned as endproduct	-
Proteobacteria	Gammaproteobacteria	Enterobacteriales	Enterobacteriaceae	Citrobacter	werkmanii	NA	ATCC 51114, CDC 876-58	NA	NA	NA	https://doi.org/10.1002/9781118960608.gbm01143		+	NA	+		-	Acetate not mentioned as endproduct	-
Proteobacteria	Gammaproteobacteria	Enterobacteriales	Enterobacteriaceae	Citrobacter	youngae	NA	ATCC 29935, CDC 460–61	Go0033083	NA	NA	https://doi.org/10.1002/9781118960608.gbm01143		+	NA	+		-	Acetate not mentioned as endproduct	NA
Proteobacteria	Alphaproteobacteria	Sphingomonadales	Sphingomonadaceae	Citromicrobium	bathyomarinum	NA	JF-1	NA	NA	NA	https://doi.org/10.1002/9781118960608.gbm00917		+	NA	+		-	Acetate not mentioned as endproduct	-
Actinobacteria	Actinobacteria	Micrococcales	Microbacteriaceae	Clavibacter	michiganensis	subspmichiganensis	CFBP 2352, CIP 104846, DSM 46364, ICMP 2550, JCM 9665, LMG 7333, NCPPB 2979, VKM Ac-1403	Go0172536	NA	NA	https://doi.org/10.1002/9781118960608.gbm00094		-	Keywords related to fermentation not matched	NA		-	Keywords related to fermentation not matched	-
Actinobacteria	Actinobacteria	Micrococcales	Microbacteriaceae	Clavibacter	michiganensis	subspinsidiosus	CCUG 38895, CFBP 2404, CIP 105048, CIP 105363, DSM 20157, ICMP 2621, LMG 3663, JCM 9664, NCPPB 1109, VKM Ac-1402	Go0171488	Gp0370704	2837076217	https://doi.org/10.1002/9781118960608.gbm00094		-	Keywords related to fermentation not matched	-		-	Keywords related to fermentation not matched	NA
Actinobacteria	Actinobacteria	Micrococcales	Microbacteriaceae	Clavibacter	michiganensis	subspnebraskensis	ATCC 27794, CCUG 38894, CIP 105362, DSM 7483, ICMP 3298, JCM 9666, LMG 3700, LMG 5627, LMG 7223, NCPPB 2581, VKM Ac-1404	Go0016957	Gp0016957	2540341046	https://doi.org/10.1002/9781118960608.gbm00094		-	Keywords related to fermentation not matched	NA		-	Keywords related to fermentation not matched	-
Actinobacteria	Actinobacteria	Micrococcales	Microbacteriaceae	Clavibacter	michiganensis	subspsepedonicus	ATCC 33113, CCUG 23908, CIP 104844, CFBP 2049, DSM 20744, ICMP 2535, JCM 9667, LMG 2889, NCPPB 2137, VKM Ac-1405	Go0001336	Gp0001336	642555124	https://doi.org/10.1002/9781118960608.gbm00094		-	Keywords related to fermentation not matched	-		-	Keywords related to fermentation not matched	-
Actinobacteria	Actinobacteria	Micrococcales	Microbacteriaceae	Clavibacter	michiganensis	subsptessellarius	78181, ATCC 33566, CCUG 38896, CIP 105364, DSM 20741, ICMP 7221, JCM 9668, LMG 7294, NCPPB 3664, PDDCC 7221, VKM Ac-1406	Go0171310	NA	NA	https://doi.org/10.1002/9781118960608.gbm00094		-	Keywords related to fermentation not matched	-		-	Keywords related to fermentation not matched	NA
Bacteroidetes	Flavobacteriia	Flavobacteriales	Flavobacteriaceae	Cloacibacterium	normanense	NA	NRS1, ATCC BAA-825, CCUG 46293, CIP 108613, DSM 15886	Go0026724	Gp0116494	2634166320	https://doi.org/10.1002/9781118960608.gbm00302		+	NA	+		-	Keywords related to fermentation not matched	-
Firmicutes	Clostridia	Clostridiales	Clostridiaceae	Clostridium	butyricum	NA	ATCC 19398, CCUG 4217, CIP 103309, DSM 10702, HAMBI 482, IAM 14194, NBRC 13949, JCM 1391, KCTC 1786, KCTC 1871, LMG 1217, NCCB 89156, NCIMB 7423, NCTC 7423, VKM B-1773	Go0041666	Gp0041666	2554235109	https://doi.org/10.1002/9781118960608.gbm00619		+	NA	+		+	NA	NA
Firmicutes	Clostridia	Clostridiales	Clostridiaceae	Clostridium	aceticum	NA	ATCC 35044, DSM 1496	Go0013324	Gp0117570, Gp0013324	2630968326	https://doi.org/10.1002/9781118960608.gbm00619		+	NA	+		+	NA	+
Firmicutes	Clostridia	Clostridiales	Clostridiaceae	Clostridium	acetireducens	NA	30A, DSM 10703	Go0013474	Gp0153990	2687453717	https://doi.org/10.1002/9781118960608.gbm00619		-	Not mentioned that they are fermentative	+		-	Acetate not endproduct	+
Firmicutes	Clostridia	Clostridiales	Clostridiaceae	Clostridium	acetobutylicum	NA	ATCC 824, BCRC 10639, CCUG 42182C, CECT 508, DSM 792, IFO, NBRC, 13948, JCM 1419, KCTC 1790, LMG 5710, NCCB 84048, NCCB 29024, NCIMB 13357, NRRL B-527, VKM B-1787	Go0000725	Gp0104617, Gp0000725	637000076	https://doi.org/10.1002/9781118960608.gbm00619		+	NA	+		+	NA	NA
Firmicutes	Clostridia	Clostridiales	Clostridiaceae	Clostridium	acidisoli	NA	CK74, ATCC BAA-167, DSM 12555	Go0013475	Gp0013475	2585428079	https://doi.org/10.1002/9781118960608.gbm00619		+	NA	+		+	NA	+
Firmicutes	Clostridia	Clostridiales	Clostridiaceae	Clostridium	aciditolerans	NA	JW/YJL-B3, ATCC BAA-1220, DSM 17425	Go0026241	NA	NA	https://doi.org/10.1002/9781118960608.gbm00619		+	NA	+		+	NA	+
Firmicutes	Clostridia	Clostridiales	Clostridiaceae	Clostridium	acidurici	NA	ATCC 7906, CIP 104303, DSM 604, NCCB 46094	Go0013386	Gp0013386	2517487003	https://doi.org/10.1002/9781118960608.gbm00619		-	Not mentioned that they are fermentative	-		-	Acetate produced but not specified if by respiration or fermentation	+
Firmicutes	Clostridia	Clostridiales	Clostridiaceae	Clostridium	aerotolerans	NA	X8A62, ATCC 43524, DSM 5434	Go0046989	Gp0046989	2558860131	https://doi.org/10.1002/9781118960608.gbm00619		+	NA	+		+	NA	+
Firmicutes	Clostridia	Clostridiales	Clostridiaceae	Clostridium	aestuarii	NA	HY-45-18, IMSNU 40129, JCM 13194, KCTC 5147	NA	NA	NA	https://doi.org/10.1002/9781118960608.gbm00619		+	NA	+		-	Acetate not endproduct	-
Firmicutes	Clostridia	Clostridiales	Clostridiaceae	Clostridium	akagii	NA	CK 58, ATCC BAA-166, DSM 12554	Go0013477	Gp0013477	2563366732	https://doi.org/10.1002/9781118960608.gbm00619		+	NA	+		+	NA	+
Firmicutes	Clostridia	Clostridiales	Clostridiaceae	Clostridium	aldenense	NA	RMA 9741, ATCC BAA-1318, CCUG 52204	NA	NA	NA	https://doi.org/10.1002/9781118960608.gbm00619		+	NA	+		+	NA	-
Firmicutes	Clostridia	Clostridiales	Clostridiaceae	Clostridium	aldrichii	NA	P-1, ATCC 49358, DSM 6159, OGI, OCM, 122	Go0029721	NA	NA	https://doi.org/10.1002/9781118960608.gbm00619		+	NA	+		+	NA	NA
Firmicutes	Clostridia	Clostridiales	Clostridiaceae	Clostridium	algidicarnis	NA	DSM 15099, NCIMB 702931, NCFB 2931	Go0013479	Gp0148794	2695420939	https://doi.org/10.1002/9781118960608.gbm00619		+	NA	NA		+	NA	-
Firmicutes	Clostridia	Clostridiales	Clostridiaceae	Clostridium	algidixylanolyticum	NA	SPL73, ATCC BAA-156, DSM 12273	Go0508950	Gp0393673	NA	https://doi.org/10.1002/9781118960608.gbm00619		+	NA	+		+	NA	+
Firmicutes	Clostridia	Clostridiales	Clostridiaceae	Clostridium	alkalicellulosi	NA	Z-7026, DSM 17461, VKM 2349	Go0003903	Gp0003903	2509887034	https://doi.org/10.1002/9781118960608.gbm00619		+	NA	+		+	NA	+
Firmicutes	Clostridia	Clostridiales	Clostridiaceae	Clostridium	aminophilum	NA	F, ATCC 49906, DSM 10710	Go0013480	Gp0087949, Gp0013480	2565956525	https://doi.org/10.1002/9781118960608.gbm00619		+	NA	+		+	NA	+
Firmicutes	Clostridia	Clostridiales	Clostridiaceae	Clostridium	aminovalericum	NA	ATCC 13725, CIP 104304, DSM 1283, JCM 11016, NCIB 10631	NA	NA	NA	https://doi.org/10.1002/9781118960608.gbm00619		+	NA	+		+	NA	+
Firmicutes	Clostridia	Clostridiales	Clostridiaceae	Clostridium	amygdalinum	NA	BR-10, ATCC BAA-501, DSM 12857	Go0027059	NA	NA	https://doi.org/10.1002/9781118960608.gbm00619		+	NA	+		+	NA	+
Firmicutes	Clostridia	Clostridiales	Clostridiaceae	Clostridium	arcticum	NA	Jordan and McNicol no. III	NA	NA	NA	https://doi.org/10.1002/9781118960608.gbm00619		+	NA	+		+	NA	NA
Firmicutes	Clostridia	Clostridiales	Clostridiaceae	Clostridium	argentinense	NA	ATCC 27322	Go0029718	NA	NA	https://doi.org/10.1002/9781118960608.gbm00619		-	Not mentioned that they are fermentative	-		-	Acetate produced but not specified if by respiration or fermentation	+
Firmicutes	Clostridia	Clostridiales	Clostridiaceae	Clostridium	asparagiforme	NA	N6, CCUG 48471, DSM 15981	Go0003363	Gp0003363	643886112	https://doi.org/10.1002/9781118960608.gbm00619		+	NA	+		+	NA	+
Firmicutes	Clostridia	Clostridiales	Clostridiaceae	Clostridium	aurantibutyricum	NA	ATCC 17777, CIP 104305, DSM 793, NCIB 10659	Go0029093	Gp0111929	2687453701	https://doi.org/10.1002/9781118960608.gbm00619		+	NA	+		+	NA	NA
Firmicutes	Clostridia	Clostridiales	Clostridiaceae	Clostridium	baratii	NA	ATCC 27638, CCUG 24033, CIP 104306, BCRC 14541, DSM 601, JCM 1385	Go0029094	NA	NA	https://doi.org/10.1002/9781118960608.gbm00619		+	NA	+		+	NA	+
Firmicutes	Clostridia	Clostridiales	Clostridiaceae	Clostridium	bartlettii	NA	WAL 16138, ATCC BAA-827, CCUG 48940	NA	NA	NA	https://doi.org/10.1002/9781118960608.gbm00619		-	Not mentioned that they are fermentative	+		-	Not mentioned that they are fermentative	NA
Firmicutes	Clostridia	Clostridiales	Clostridiaceae	Clostridium	beijerinckii	NA	ATCC 25752, CIP 104308, DSM 791, JCM 1390, LMG 5716, NCTC 13035	Go0123435	Gp0131472	2703719315	https://doi.org/10.1002/9781118960608.gbm00619		+	NA	+		+	NA	+
Firmicutes	Clostridia	Clostridiales	Clostridiaceae	Clostridium	bifermentans	NA	ATCC 638, CCUG 36626, BCRC 14542, CIP 104309, DSM 14991, JCM 1386, NCIMB 10716, NCTC 13019	Go0025197	Gp0025197	2541047518	https://doi.org/10.1002/9781118960608.gbm00619		+	NA	+		+	NA	+
Firmicutes	Clostridia	Clostridiales	Clostridiaceae	Clostridium	bolteae	NA	WAL 16351, ATCC BAA-613, CCUG 46953	NA	NA	NA	https://doi.org/10.1002/9781118960608.gbm00619		-	Not mentioned that they are fermentative	+		-	Not mentioned that they are fermentative	NA
Firmicutes	Clostridia	Clostridiales	Clostridiaceae	Clostridium	botulinum	NA	A, ATCC 25763, CIP 104310, NCIB 10640	Go0033067	Gp0132136	2660237905	https://doi.org/10.1002/9781118960608.gbm00619		+	NA	+		+	NA	+
Firmicutes	Clostridia	Clostridiales	Clostridiaceae	Clostridium	bowmanii	NA	A-1/C-an/C1, ATCC BAA-581, DSM 14206	Go0028332	NA	NA	https://doi.org/10.1002/9781118960608.gbm00619		+	NA	+		+	NA	+
Firmicutes	Clostridia	Clostridiales	Clostridiaceae	Clostridium	cadaveris	NA	ATCC 25783, CCUG 24035, CIP 104314, CNCIB 10676, DSM 1284, JCM 1392	Go0032812	NA	NA	https://doi.org/10.1002/9781118960608.gbm00619		+	NA	+		+	NA	+
Firmicutes	Clostridia	Clostridiales	Clostridiaceae	Clostridium	caminithermale	NA	DVird3, CIP 107654, DSM 15212	NA	NA	NA	https://doi.org/10.1002/9781118960608.gbm00619		+	NA	+		+	NA	NA
Firmicutes	Clostridia	Clostridiales	Clostridiaceae	Clostridium	carboxidivorans	NA	P7, ATCC BAA-624, DSM 15243	Go0005078	Gp0265951, Gp0249154, Gp0249153, Gp0249152, Gp0005078, Gp0000947	645058736	https://doi.org/10.1002/9781118960608.gbm00619		-	Not mentioned that they are fermentative	+		-	Not mentioned that they are fermentative	+
Firmicutes	Clostridia	Clostridiales	Clostridiaceae	Clostridium	carnis	NA	ATCC 25777, CIP 104315, DSM 1293, JCM 1393, NCIB 10670, NCTC 13036	Go0032825	NA	NA	https://doi.org/10.1002/9781118960608.gbm00619		+	NA	+		+	NA	+
Firmicutes	Clostridia	Clostridiales	Clostridiaceae	Clostridium	celatum	NA	ATCC 27791, CIP 104316, DSM 1785, JCM 1394, NCTC 12746	Go0003362	Gp0003362	2524023202	https://doi.org/10.1002/9781118960608.gbm00619		+	NA	+		+	NA	+
Firmicutes	Clostridia	Clostridiales	Clostridiaceae	Clostridium	celerecrescens	NA	18A, ATCC 49205, CECT 954, DSM 5628	Go0032364	Gp0032364	2595698222	https://doi.org/10.1002/9781118960608.gbm00619		+	NA	+		+	NA	NA
Firmicutes	Clostridia	Clostridiales	Clostridiaceae	Clostridium	cellobioparum	NA	ATCC 15832, NCIB 10669, DSM 1351, LMG 5589	Go0018971	Gp0018971	2556921656	https://doi.org/10.1002/9781118960608.gbm00619		+	NA	+		+	NA	+
Firmicutes	Clostridia	Clostridiales	Clostridiaceae	Clostridium	cellulofermentans	NA	AS 1.1775	Go0028737	NA	NA	https://doi.org/10.1002/9781118960608.gbm00619		+	NA	+		+	NA	+
Firmicutes	Clostridia	Clostridiales	Clostridiaceae	Clostridium	cellulolyticum	NA	H10, ATCC 35319, DSM 5812	Go0002245	Gp0002245	643348528	https://doi.org/10.1002/9781118960608.gbm00619		+	NA	+		+	NA	+
Firmicutes	Clostridia	Clostridiales	Clostridiaceae	Clostridium	cellulosi	NA	AS 1.1777	Go0033136	NA	NA	https://doi.org/10.1002/9781118960608.gbm00619		+	NA	+		+	NA	+
Firmicutes	Clostridia	Clostridiales	Clostridiaceae	Clostridium	cellulovorans	NA	743B, ATCC 35296, DSM 3052	Go0004918	Gp0004918, Gp0003530	648028016	https://doi.org/10.1002/9781118960608.gbm00619		+	NA	+		+	NA	+
Firmicutes	Clostridia	Clostridiales	Clostridiaceae	Clostridium	chartatabidum	NA	163, CIP 104882, DSM 5482	Go0004478	Gp0004478	NA	https://doi.org/10.1002/9781118960608.gbm00619		+	NA	+		+	NA	+
Firmicutes	Clostridia	Clostridiales	Clostridiaceae	Clostridium	chauvoei	NA	ATCC 10092, CIP 104317, DSM 7528, NCIB 10665, NCTC 13023	Go0408139	Gp0302325	2775507063	https://doi.org/10.1002/9781118960608.gbm00619		+	NA	+		+	NA	+
Firmicutes	Clostridia	Clostridiales	Clostridiaceae	Clostridium	citroniae	NA	RMA 16102, ATCC BAA-1317, CCUG 52203	NA	NA	NA	https://doi.org/10.1002/9781118960608.gbm00619		+	NA	+		-	Acetate not mentioned as endproduct	+
Firmicutes	Clostridia	Clostridiales	Clostridiaceae	Clostridium	clostridioforme	NA	ATCC 25537, BCRC 14545, CCUG 16791, CIP 104318, DSM 933, JCM 1291, NCIMB 11018, NCTC 11224, VIP 0316	Go0088045	Gp0088045	2593339147	https://doi.org/10.1002/9781118960608.gbm00619		+	NA	+		+	NA	NA
Firmicutes	Clostridia	Clostridiales	Clostridiaceae	Clostridium	coccoides	NA	ATCC 29236, DSM 935, JCM 1395, NCTC 11035	Go0468474	Gp0342086	2808606725	https://doi.org/10.1002/9781118960608.gbm00619		+	NA	+		+	NA	+
Firmicutes	Clostridia	Clostridiales	Clostridiaceae	Clostridium	cochlearium	NA	ATCC 17787, CCUG 31665, BCRC 14471, CIP 104319, DSM 1285, NCCB 73036, NCIB 10633, NCTC 13027	Go0398300	Gp0262771	2773857856	https://doi.org/10.1002/9781118960608.gbm00619		+	NA	+		+	NA	+
Firmicutes	Clostridia	Clostridiales	Clostridiaceae	Clostridium	cocleatum	NA	I50, ATCC 29902, DSM 1551, JCM 1397, NCTC 11210	Go0013488	Gp0116496	2634166354	https://doi.org/10.1002/9781118960608.gbm00619		+	NA	NA		+	NA	+
Firmicutes	Clostridia	Clostridiales	Clostridiaceae	Clostridium	colicanis	NA	3WC2, CCUG 44556, DSM 13634	Go0140531	Gp0145651	2724679202	https://doi.org/10.1002/9781118960608.gbm00619		-	Not mentioned that they are fermentative	+		-	Acetate not mentioned as endproduct	+
Firmicutes	Clostridia	Clostridiales	Clostridiaceae	Clostridium	colinum	NA	72042, ATCC 27770, CCUG 21927, DSM 6011 and JCM 5831	NA	NA	NA	https://doi.org/10.1002/9781118960608.gbm00619		+	NA	+		+	NA	+
Firmicutes	Clostridia	Clostridiales	Clostridiaceae	Clostridium	collagenovorans	NA	SG, ATCC 49001, DSM 3089	Go0013490	Gp0013490	2585428078	https://doi.org/10.1002/9781118960608.gbm00619		+	NA	+		+	NA	+
Firmicutes	Clostridia	Clostridiales	Clostridiaceae	Clostridium	cylindrosporum	NA	Barker and Beck HC-1, ATCC 7905, DSM 605, IFO, NBRC, 13695, NCCB 46096	Go0013545	Gp0121028	2630968942	https://doi.org/10.1002/9781118960608.gbm00619		+	NA	+		+	NA	+
Firmicutes	Clostridia	Clostridiales	Clostridiaceae	Clostridium	difficile	NA	AS 1.2184, ATCC 9689, BCRC 10642, CCUG 4938, CIP 104282, DSM 1296, JCM 1296, LMG 15861, NCIB 10666, NCIMB 10666, NTCC 11209	Go0013546	Gp0314532, Gp0013546	2526164710	https://doi.org/10.1002/9781118960608.gbm00619		+	NA	+		+	NA	+
Firmicutes	Clostridia	Clostridiales	Clostridiaceae	Clostridium	diolis	NA	SH1, DSM 15410, ATCC BAA-557	Go0041667	Gp0041667	2554235113	https://doi.org/10.1002/9781118960608.gbm00619		+	NA	+		+	NA	NA
Firmicutes	Clostridia	Clostridiales	Clostridiaceae	Clostridium	disporicum	NA	DS1, ATCC 43838, DSM 5521, NCIMB 12424	Go0024928	NA	NA	https://doi.org/10.1002/9781118960608.gbm00619		+	NA	+		+	NA	+
Firmicutes	Clostridia	Clostridiales	Clostridiaceae	Clostridium	drakei	NA	SL1, ATCC BAA-623, DSM 12750	Go0093641	Gp0093641	2574180002	https://doi.org/10.1002/9781118960608.gbm00619		-	Not mentioned that they are fermentative	-		-	Not mentioned that they are fermentative	-
Firmicutes	Clostridia	Clostridiales	Clostridiaceae	Clostridium	estertheticum	estertheticum	ATCC 51377, CIP 105093, DSM 8809, NCIMB 12511	Go0026739	Gp0205641	2721755605	https://doi.org/10.1002/9781118960608.gbm00619		+	NA	+		+	NA	+
Firmicutes	Clostridia	Clostridiales	Clostridiaceae	Clostridium	estertheticum	laramiense	NK1, ATCC 51254, DSM 14864	NA	NA	NA	https://doi.org/10.1002/9781118960608.gbm00619		+	NA	+		+	NA	+
Firmicutes	Clostridia	Clostridiales	Clostridiaceae	Clostridium	fallax	NA	ATCC 19400, BCRC 14512, CCUG 4853, DSM 2631, JCM 1398, NCIMB 10634, NCTC 8380	Go0468667	Gp0342280	2808606672	https://doi.org/10.1002/9781118960608.gbm00619		-	Not mentioned that they are fermentative	NA		-	Not mentioned that they are fermentative	-
Firmicutes	Clostridia	Clostridiales	Clostridiaceae	Clostridium	felsineum	NA	ATCC 17788, DSM 794, JCM 1399	Go0013548	Gp0131517	2703719316	https://doi.org/10.1002/9781118960608.gbm00619		+	NA	NA		+	NA	+
Firmicutes	Clostridia	Clostridiales	Clostridiaceae	Clostridium	fimetarium	NA	Z-2189, CIP 105360, DSM 9179	Go0013549	Gp0127256	2675903166	https://doi.org/10.1002/9781118960608.gbm00619		+	NA	NA		+	NA	+
Firmicutes	Clostridia	Clostridiales	Clostridiaceae	Clostridium	formicaceticum	NA	ATCC 27076, DSM 92	Go0088228	Gp0088228	2639762535	https://doi.org/10.1002/9781118960608.gbm00619		+	NA	+		+	NA	NA
Firmicutes	Clostridia	Clostridiales	Clostridiaceae	Clostridium	frigidicarnis	NA	SPL77A, ATCC BAA-154, DSM 12271	Go0013550	Gp0116497	2634166358	https://doi.org/10.1002/9781118960608.gbm00619		+	NA	+		+	NA	+
Firmicutes	Clostridia	Clostridiales	Clostridiaceae	Clostridium	frigoris	NA	D-1/D-an/II, ATCC BAA-579, DSM 14204	Go0026716	NA	NA	https://doi.org/10.1002/9781118960608.gbm00619		+	NA	+		+	NA	+
Firmicutes	Clostridia	Clostridiales	Clostridiaceae	Clostridium	ganghwense	NA	HY-42-06, IMSNU 40127, JCM 13193, KCTC 5146	NA	NA	NA	https://doi.org/10.1002/9781118960608.gbm00619		+	NA	+		-	Acetate not endproduct	-
Firmicutes	Clostridia	Clostridiales	Clostridiaceae	Clostridium	gasigenes	NA	DB1A, ATCC BAA-158, CIP 106517, DSM 12272	Go0013552	Gp0116498	2634166322	https://doi.org/10.1002/9781118960608.gbm00619		+	NA	+		+	NA	+
[truncated: 5,532 more rows]
