# Supplementary material for: Using neural networks to mine text and predict metabolic traits for thousands of microbes
Source: PLoS Comput Biol. 2021 Mar 2;17(3):e1008757. doi: 10.1371/journal.pcbi.1008757 (PMC7954334; doi:10.1371/journal.pcbi.1008757)
Supplement: S4 Table — (XLSX) [file pcbi.1008757.s004.xlsx]

## Sheet: Sheet1
S4 Table. Information on species of rumen bacteria found in the primary literature
						Trait 1 (fermentative metabolism)			Trait 2 (acetate production)			Fermentation products (from primary literature)
Genus	Species	Subspecies	Strain	Primary literature reference	Description in Bergey's Manual?	Label from primary literature	Label from Bergey's Manual		Label from primary literature	Label from Bergey's Manual		For	Ac	Pr	But	Lac	Suc	EtOH	H2	IBut	Val	IVal	Cap	BtOH	CO2	Orn	NH3	Substrate
Acetitomaculum	ruminis	NA	139B, DSM 5522	[1]	+	+	+		+	+			+															Glucose
Actinobacillus	succinogenes	NA	130Z, DSM 22257	[2]	+	+	+		+	-			0.266667				1.73333											Corn steep liquor, glucose, fumarate
Actinomyces	ruminicola	NA	B71, JCM 13352	[3]	+	+	+		+	+		+	+			+												Glucose
Agathobacter	ruminis	NA	JK623, DSM 29029	[4]	-	+	NA		+	NA			1.26109	0	0.90078	0.360312					0							Glucose
Anaeroplasma	abactoclasticum	NA	6-1, ATCC 27879	[5]	+	+	+		+	+		1.14	1.098			0.516	0.0165	0.144							0.492			Starch
Anaeroplasma	bactoclasticum	NA	JR, ATCC 27112	[6]	+	+	+		+	+		0.881707	1.48457	0.0038728	0.00735832	0.543483			0.877835						0.477645			Galactose
Anaeroplasma	intermedium	NA	7LA, ATCC 43166	[7]	+	+	+		+	+		+	+	+		+		+	+						+			Starch
Anaerovibrio	lipolyticus	NA	5S, DSM 3074	[8]	+	+	+		+	+			0.179	0.474		0.071	0.317											Glycerol
Basfia	succiniciproducens	NA	JF4016, DSM 22022	[9]	-	+	NA		-	NA							+											Glucose
Bifidobacterium	boum	NA	RU917, DSM 20432	[10]	+	+	+		+	+		tr	1.5	0	0	0.5												Glucose
Bifidobacterium	merycicum	NA	Ru915B, DSM 6492	[11]	+	+	+		+	+			2.1	0	0	0.6			0						0			Glucose
Bifidobacterium	pseudolongum	globosum	RU 224, DSM 20092	[12]	+	+	+		+	+			2.03866			0.640895			0						0			Glucose
Bifidobacterium	ruminantium	NA	RU687, DSM 6489	[11]	+	+	+		+	+			1.875	0	0	0.75			0						0			Glucose
Blautia	schinkii	NA	B, DSM 10518	[13]	-	+	NA		+	NA		0	2			0	tr		0									Glucose
Butyrivibrio	fibrisolvens	NA	D1, DSM 3071	[14]	+	+	+		+	+			0.427673		0.691824	0.207547												Glucose
Butyrivibrio	hungatei	NA	JK615, DSM 14810	[15]	+	+	+		+	+		0.769231	0.141026		0.692308	0	0	0.217949	+						+			Glucose
Butyrivibrio	proteoclasticus	NA	B316, DSM 14932	[16]	-	+	NA		-	NA			<0	<0	1					<0	<0	<0						Glucose, maltose, cellobiose, starch, glycerol
Cellulosilyticum	ruminicola	NA	H1, JCM 14822	[17]	+	+	+		+	+		+	+			tr	tr	tr							+			Cellulose
Clostridium	aerotolerans	NA	X8A62, DSM 5434	[18]	+	+	+		+	+		0.302767	0.64338			0.264921		0.83261	+						+			Xylan
Clostridium	aminophilum	NA	F, DSM 10710	[19]	+	+	+		+	+			+	-	+	-	-	-	-	-	-	-	-				+	Casamino acids
Clostridium	cellobioparum	NA	DSM 1351, DSM 1351	[20]	+	+	+		+	+		0.313505	1.26849			0.18328		0.472669	2.01125						1.65434			Cellulose
Clostridium	chartatabidum	NA	163, DSM 5482	[21]	+	+	+		+	+			0.48		0.48			0.2	1.26									Cellobiose
Clostridium	clostridioforme	NA	T 90, DSM 933	[22]	+	+	+		+	+		0.191489	0.170213			1.76596			+									Glucose
Clostridium	polysaccharolyticum	NA	B, DSM 1801	[23]	+	+	+		-	-		0.644628	-1.1405	-0.0495868	1.4876	0	0	tr										Cellulose
Eubacterium	cellulosolvens	NA	6, ATCC 43171	[24]	+	+	+		-	+		0.265298	-0.196605	-0.13028	0.438216	1.14884	0		+	0	0.108962	-0.00236873						Cellobiose
Eubacterium	oxidoreducens	NA	G41, DSM 3217	[25]	+	+	+		+	+			0.902		0.275				0.004						0.035			Crotonate
Eubacterium	pyruvativorans	NA	I-6, ATCC BAA-574	[26]	+	+	+		-	+			<0	<0							+		+				+	Casitone, yeast extract, rumen fluid
Eubacterium	ruminantium	NA	GA195, ATCC 17233	[27]	+	+	+		+	+		0.849315	0.155251	0	0.648402	0.648402	0	0	0						0.30137			Glucose
Eubacterium	uniforme	NA	X3C39, ATCC 35992	[28]	+	+	+		+	+		0.756918	0.404951	-0.0605534	-0.0189229	0.779625	0	0.435228			0							Xylan
Eubacterium	xylanophilum	NA	X6C58, ATCC 35991	[28]	+	+	+		+	+		0.597965	0.794764	-0.0302767	0.427659	0	0	tr			0							Xylan
Fibrobacter	succinogenes	elongatus	HM2, ATCC 43856	[29]	+	+	+		+	+		+	+				+											Cellulose
Fibrobacter	succinogenes	succinogenes	S85, ATCC 19169	[30]	+	+	+		+	+		0.223404	0.648936			0	1.34043	0	0						-0.882979			Cellulose
Kandleria	vitulina	NA	RL2, DSM 20405	[31]	-	+	NA		-	NA						2												Glucose
Lachnobacterium	bovis	NA	YZ 87, DSM 14045	[32]	+	+	+		+	+			0.0458015		0.0458015	1.8626												Glucose
Lachnospira	multipara	NA	D32, DSM 3073	[33]	+	+	+		+	+		0.458381	0.437856	0	0	0.629418	0	0.793615	0.143672						1.19042			Glucose
Lactobacillus	ruminis	NA	RF1, DSM 20403	[31]	+	+	+		-	-			0	0	0	2			0						0			Glucose
Megasphaera	elsdenii	NA	LC-1, DSM 20460	[34]	+	+	+		+	+		0	0.6	0.445	0.08						0.045		0					Lactate
Mitsuokella	jalaludinii	NA	M 9, DSM 13811	[35]	+	+	+		+	+			+			+	+											Glucose
Oscillibacter	ruminantium	NA	GH1, JCM 18333	[36]	-	+	NA		+	NA			0.265299	-0.107527	0.813645									0.107469				Glucose
Oxobacter	pfennigii	NA	V5-2, DSM 3222	[37]	+	+	+		+	+			+															Pyruvate
Porphyromonas	levii	NA	LEV, DSM 23370	[38]	+	+	+		+	+			0.39801	0.348259	0.248756		0.0597015			0.0995025		0.248756						Glucose
Prevotella	brevis	NA	GA33, ATCC 19188	[39]	+	+	+		+	+		0.185491	0.398531	0	0	0	1.25436		0						0			Glucose
Prevotella	bryantii	NA	B14, DSM 11371	[40]	+	+	+		+	+		0.358974	0.820513	0			1.12821								-0.512821			Glucose
Prevotella	ruminicola	NA	23, ATCC 19189	[39]	+	+	+		+	+		0.515423	0.445771	0	0	0	1.14826		0						0			Glucose
Propionibacterium	ruminifibrarum	NA	JV5, DSM 106771	[41]	-	+	NA		+	NA		0.613333	0.49	0.796667			0.08											Glucose
Proteiniclasticum	ruminis	NA	D3RC-2, DSM 24773	[42]	-	+	NA		+	NA			+	+						+								Peptone, yeast extract
Pseudobutyrivibrio	ruminis	NA	A12-1, DSM 9787	[43]	+	+	+		-	-		0.661597	<0.03		0.43346	0.912548												Glucose
Pseudobutyrivibrio	xylanivorans	NA	Mz 5, DSM 14809	[15]	+	+	+		-	-		0.574873	<0		0.670051	0.414975	0.0114213	0.0418782	+						+			Glucose
Ruminobacter	amylophilus	NA	H18, DSM 1361	[44]	+	+	+		+	+		0.418605	0.325581			0.139535	1.39535		0									Maltose
Ruminococcus	albus	NA	7, DSM 20455	[45]	+	+	+		+	+		0.883465	0.817323	0	0	0	0.0259843	0.862205	0.174803									Cellobiose
Ruminococcus	flavefaciens	NA	C94, ATCC 19208	[45]	+	+	+		+	+		0.972007	0.829065	0	0	0.185825	0.661108	0	0									Cellobiose
Schwartzia	succinovorans	NA	S1-1, DSM 10502	[46]	-	+	NA		-	NA				+														Succinate
Selenomonas	bovis	NA	WG, DSM 23594	[47]	-	+	NA		+	NA			0.711864	1.11864											1.22034			Glucose
Selenomonas	ruminantium	lactilytica	PC18, DSM 2872	[48]	+	+	+		+	+		0.178926	0.530815	0.823062	0.0715706	1.22266	0.0536779								0.858847			Glucose
Selenomonas	ruminantium	ruminantium	GA192, DSM 2150	[48]	+	+	+		+	+		0	0.0715706	0.0715706	0	1.72366	0	0	0						0.471173			Glucose
Sharpea	azabuensis	NA	RL1, DSM 20406	[31]	-	+	NA		-	NA						2												Glucose
Streptococcus	gallolyticus	gallolyticus	TPC 2.3, LMG 15572	[49]	+	+	+		+	-			+			+		+										Glucose
Succiniclasticum	ruminis	NA	SE10, DSM 9236	[50]	+	+	+		-	-				+														Succinate
Succinimonas	amylolytica	NA	B24, DSM 2873	[39]	+	+	+		+	+		0	0.206107	tr	0	0	1.64885	0	0						-1.00763			Glucose
Succinivibrio	dextrinosolvens	NA	24, DSM 3072	[33]	+	+	+		+	+		0.2347	0.700315	0	0	0.0870662	0.991798	0	0						0.136278			Glucose
Synergistes	jonesii	NA	78-1, ATCC 49833	[51]	-	+	NA		+	NA		0.801572	0.6778	0.91945	0.170923											0.18389		Histidine
Syntrophococcus	sucromutans	NA	S195, DSM 3224	[52]	+	+	+		+	+		-0.884956	3.34513						0.159292									Fructose
Treponema	bryantii	NA	RUS-1, DSM 1788	[53]	+	+	+		+	+		0.119	0.11	0	0		0.053								0.84			Glucose
Treponema	saccharophilum	NA	PB, DSM 2985	[54]	+	+	+		+	+		1.83225	1.11401	0	0		0	0.96987	0						0			Glucose
For = formate, Ac = acetate, Pr = propionate, But = butyrate, Lac = lactate, Suc = succinate, EtOH = ethanol, Ibut = isobutyrate, Val = valerate, Ival = valerate, Cap = caproate, BtOH = butanol, Orn = ornithine
Numerical values, when reported, are in units mol/mol substrate; for di- and polysaccharides, units are mol/mol monosaccharide equivalents
tr = trace and (+) = detected; blank cells represent products not assayed
References
1	Greening RC, Leedle JA. Enrichment and isolation of Acetitomaculum ruminis, gen. nov., sp. nov.: acetogenic bacteria from the bovine rumen. Arch Microbiol. 1989;151(5):399-406.
2	Guettler MV, Rumler D, Jain MK. Actinobacillus succinogenes sp. nov., a novel succinic-acid-producing strain from the bovine rumen. Int J Syst Bacteriol. 1999;49 Pt 1:207-16.
3	An D, Cai S, Dong X. Actinomyces ruminicola sp. nov., isolated from cattle rumen. Int J Syst Evol Microbiol. 2006;56(Pt 9):2043-8.
4	Rosero JA, Killer J, Sechovcová H, Mrázek J, Benada O, Fliegerová K, et al. Reclassification of Eubacterium rectale (Prévot et al., 1967) in a new genus Agathobacter gen. nov., as Agathobacter rectalis comb. nov., within the family Lachnospiraceae, and description of Agathobacter ruminis sp. nov., from the rumen. Int J Syst Evol Microbiol. 2015;66:768-73.
5	Robinson IM, Allison MJ, Hartman PA. Anaeroplasma abactoclasticum gen. nov., sp. nov.: an obligately anaerobic mycoplasma from the rumen. Int J Syst Evol Microbiol. 1975;25(2):173-81.
6	Robinson JP, Hungate R. Acholeplasma bactoclasticum sp. n., an anaerobic mycoplasma from the bovine rumen. Int J Syst Evol Microbiol. 1973;23(2):171-81.
7	Robinson IM, Allison MJ. Transfer of Acholeplasma bactoclasticum Robinson and Hungate to the genus Anaeroplasma (Anaeroplasma bactoclasticum [Robinson and Hungate] comb. nov.): emended description of the species. Int J Syst Evol Microbiol. 1975;25(2):182-6.
8	Hobson PN. Continuous culture of some anaerobic and facultatively anaerobic rumen bacteria. J Gen Microbiol. 1965;38:167-80.
9	Kuhnert P, Scholten E, Haefner S, Mayor D, Frey J. Basfia succiniciproducens gen. nov., sp. nov., a new member of the family Pasteurellaceae isolated from bovine rumen. Int J Syst Evol Microbiol. 2010;60(Pt 1):44-50.
10	Scardovi V, Trovatelli L, Biavati B, Zani G. Bifidobacterium cuniculi, Bifidobacterium choerinum, Bifidobacterium boum, and Bifidobacterium pseudocatenulatum. Int J Syst Evol Microbiol. 1979;29(4):291-311.
11	Biavati B, Mattarelli P. Bifidobacterium ruminantium sp. nov. and Bifidobacterium merycicum sp. nov. from the rumens of cattle. Int J Syst Bacteriol. 1991;41(1):163-8.
12	Scardovi V, Trovatelli LD, Crociani F, Sgorbati B. Bifid bacteria in bovine rumen. New species of the genus Bifidobacterium: B. globosum n.sp. and B. ruminale n.sp. Arch Mikrobiol. 1969;68(3):278-94.
13	Rieu-Lesme F, Morvan B, Collins M, Fonty G, Willems A. A new H2/CO2-using acetogenic bacterium from the rumen: Description of Ruminococcus schinkii sp. nov. FEMS Microbiol Lett. 1996;140(2-3):281-6.
14	Diez-Gonzalez F, Bond DR, Jennings E, Russell JB. Alternative schemes of butyrate production in Butyrivibrio fibrisolvens and their relationship to acetate utilization, lactate production, and phylogeny. Arch Microbiol. 1999;171(5):324-30.
15	Kopecný J, Zorec M, Mrázek J, Kobayashi Y, Marinsek-Logar R. Butyrivibrio hungatei sp. nov. and Pseudobutyrivibrio xylanivorans sp. nov., butyrate-producing bacteria from the rumen. Int J Syst Evol Microbiol. 2003;53(Pt 1):201-9.
16	Moon CD, Pacheco DM, Kelly WJ, Leahy SC, Li D, Kopecny J, et al. Reclassification of Clostridium proteoclasticum as Butyrivibrio proteoclasticus comb. nov., a butyrate-producing ruminal bacterium. Int J Syst Evol Microbiol. 2008;58(Pt 9):2041-5.
17	Cai S, Dong X. Cellulosilyticum ruminicola gen. nov., sp. nov., isolated from the rumen of yak, and reclassification of Clostridium lentocellum as Cellulosilyticum lentocellum comb. nov. Int J Syst Evol Microbiol. 2010;60(Pt 4):845-9.
18	Van Gylswyk N, Van Der Toorn J. Clostridium aerotolerans sp. nov., a xylanolytic bacterium from corn stover and from the rumina of sheep fed corn stover. Int J Syst Evol Microbiol. 1987;37(2):102-5.
19	Chen G, Russell JB. More monensin-sensitive, ammonia-producing bacteria from the rumen. Appl Environ Microbiol. 1989;55(5):1052-7.
20	Hungate RE. Studies on cellulose fermentation: I. The culture and physiology of an anaerobic cellulose-digesting bacterium. J Bacteriol. 1944;48(5):499-513.
21	Kelly WJ, Asmundson RV, Hopcroft DH. Isolation and characterization of a strictly anaerobic, cellulolytic spore former: Clostridium chartatabidum sp. nov. Arch Microbiol. 1987;147(2):169-73.
22	Bryant M, Small N, Bouma C, Robinson I. Studies on the composition of the ruminal flora and fauna of young calves. J Dairy Sci. 1958;41(12):1747-67.
23	van Gylswyk NO. Fusobacterium polysaccharolyticum sp.nov., a gram-negative rod from the rumen that produces butyrate and ferments cellulose and starch. J Gen Microbiol. 1980;116(1):157-63.
24	van Gylswyk NO, Hoffman JP. Characteristics of cellulolytic cillobacteria from the rumens of sheep fed teff (Eragrostis tef) hay diets. J Gen Microbiol. 1970;60(3):381-6.
25	Krumholz LR, Bryant M. Eubacterium oxidoreducens sp. nov. requiring H2 or formate to degrade gallate, pyrogallol, phloroglucinol and quercetin. Arch Microbiol. 1986;144(1):8-14.
26	Wallace RJ, McKain N, McEwan NR, Miyagawa E, Chaudhary LC, King TP, et al. Eubacterium pyruvativorans sp. nov., a novel non-saccharolytic anaerobe from the rumen that ferments pyruvate and amino acids, forms caproate and utilizes acetate and propionate. Int J Syst Evol Microbiol. 2003;53(Pt 4):965-70.
27	Bryant MP. Bacterial species of the rumen. Bacteriol Rev. 1959;23(3):125.
28	Van Gylswyk N, Van der Toorn J. Eubacterium uniforme sp. nov. and Eubacterium xylanophilum sp. nov., fiber-digesting bacteria from the rumina of sheep fed corn stover. Int J Syst Evol Microbiol. 1985;35(3):323-6.
29	Béra-Maillet C, Ribot Y, Forano E. Fiber-degrading systems of different strains of the genus Fibrobacter. Appl Environ Microbiol. 2004;70(4):2172-9.
30	Bryant M, Doetsch R. A study of actively cellulolytic rod-shaped bacteria of the bovine rumen. J Dairy Sci. 1954;37(10):1176-83.
31	Sharpe ME, Latham MJ, Garvie EI, Zirngibl J, Kandler O. Two new species of Lactobacillus isolated from the bovine rumen, Lactobacillus ruminis sp.nov. and Lactobacillus vitulinus sp.nov. J Gen Microbiol. 1973;77(1):37-49.
32	Whitford MF, Yanke LJ, Forster RJ, Teather RM. Lachnobacterium bovis gen. nov., sp. nov., a novel bacterium isolated from the rumen and faeces of cattle. Int J Syst Evol Microbiol. 2001;51(Pt 6):1977-81.
33	Bryant MP, Small N. Characteristics of two new genera of anaerobic curved rods isolated from the rumen of cattle. J Bacteriol. 1956;72(1):22.
34	Marounek M, Fliegrova K, Bartos S. Metabolism and some characteristics of ruminal strains of Megasphaera elsdenii. Appl Environ Microbiol. 1989;55(6):1570-3.
35	Lan GQ, Ho YW, Abdullah N. Mitsuokella jalaludinii sp. nov., from the rumens of cattle in Malaysia. Int J Syst Evol Microbiol. 2002;52(Pt 3):713-8.
36	Lee GH, Rhee MS, Chang DH, Lee J, Kim S, Yoon MH, et al. Oscillibacter ruminantium sp. nov., isolated from the rumen of Korean native cattle. Int J Syst Evol Microbiol. 2013;63(Pt 6):1942-6.
37	Krumholz L, Bryant M. Clostridium pfennigii sp. nov. uses methoxyl groups of monobenzenoids and produces butyrate. Int J Syst Evol Microbiol. 1985;35(4):454-6.
38	Johnson JL, Holdeman LV. Bacteroides intermedius comb. nov. and descriptions of Bacteroides corporis sp. nov. and Bacteroides levii sp. nov. Int J Syst Evol Microbiol. 1983;33(1):15-25.
39	Bryant MP, Small N, Bouma C, Chu H. Bacteroides ruminicola n. sp. and Succinimonas amylolytica; the new genus and species; species of succinic acid-producing anaerobic bacteria of the bovine rumen. J Bacteriol. 1958;76(1):15-23.
40	Howlett MR, Mountfort DO, Turner KW, Roberton AM. Metabolism and growth yields in Bacteroides ruminicola strain B14. Appl Environ Microbiol. 1976;32(2):274-83.
41	Vaidya JD, Hornung BVH, Smidt H, Edwards JE, Plugge CM. Propionibacterium ruminifibrarum sp. nov., isolated from cow rumen fibrous content. Int J Syst Evol Microbiol. 2019;69(8):2584-90.
42	Zhang K, Song L, Dong X. Proteiniclasticum ruminis gen. nov., sp. nov., a strictly anaerobic proteolytic bacterium isolated from yak rumen. Int J Syst Evol Microbiol. 2010;60(Pt 9):2221-5.
43	Van Gylswyk N, Hippe H, Rainey F. Pseudobutyrivibrio ruminis gen. nov., sp. nov., a butyrate-producing bacterium from the rumen that closely resembles Butyrivibrio fibrisolvens in phenotype. Int J Syst Evol Microbiol. 1996;46(2):559-63.
44	Cato EP, Moore W, Bryant MP. Designation of neotype strains for Bacteroides amylophilus Hamlin and Hungate 1956 and Bacteroides succinogenes Hungate 1950. Int J Syst Evol Microbiol. 1978;28(4):491-5.
45	Bryant M, Small N, Bouma C, Robinson I. Characteristics of ruminal anaerobic cellulolytic cocci and Cillobacterium cellulosolvens n. sp. J Bacteriol. 1958;76(5):529.
46	van Gylswyk NO, Hippe H, Rainey FA. Schwartzia succinivorans gen. nov., sp. nov., another ruminal bacterium utilizing succinate as the sole energy source. Int J Syst Bacteriol. 1997;47(1):155-9.
47	Zhang K, Dong X. Selenomonas bovis sp. nov., isolated from yak rumen contents. Int J Syst Evol Microbiol. 2009;59(Pt 8):2080-3.
48	Bryant MP. The characteristics of strains of Selenomonas isolated from bovine rumen contents. J Bacteriol. 1956;72(2):162-7.
49	Brooker J, O'Donovan L, Skene I, Clarke K, Blackall L, Muslera P. Streptococcus caprinus sp. nov., a tannin‐resistant ruminal bacterium from feral goats. Lett Appl Microbiol. 1994;18(6):313-8.
50	van Gylswyk NO. Succiniclasticum ruminis gen. nov., sp. nov., a ruminal bacterium converting succinate to propionate as the sole energy-yielding mechanism. Int J Syst Bacteriol. 1995;45(2):297-300.
51	McSweeny CS, Allison MJ, Mackie RI. Amino acid utilization by the ruminal bacterium Synergistes jonesii strain 78-1. Arch Microbiol. 1993;159(2):131-5.
52	Krumholz L, Bryant M. Syntrophococcus sucromutans sp. nov. gen. nov. uses carbohydrates as electron donors and formate, methoxymonobenzenoids or Methanobrevibacter as electron acceptor systems. Arch Microbiol. 1986;143(4):313-8.
53	Stanton TB, Canale-Parola E. Treponema bryantii sp. nov., a rumen spirochete that interacts with cellulolytic bacteria. Arch Microbiol. 1980;127(2):145-56.
54	Paster BJ, Canale-Parola E. Treponema saccharophilum sp. nov., a large pectinolytic spirochete from the bovine rumen. Appl Environ Microbiol. 1985;50(2):212-9.
